# Supplementary material for: White Blood Cells and Severe COVID-19: A Mendelian Randomization Study
Source: J Pers Med. 2021 Mar 12;11(3):195. doi: 10.3390/jpm11030195 (PMC8002054; doi:10.3390/jpm11030195)
Supplement: Supplementary file 1 [file jpm-11-00195-s001.zip]

Archive with 3 entries (2 files):
- jpm-1137550-SI/
- jpm-1137550-SI/Supplementary Information. Tables S2-21.pdf
- jpm-1137550-SI/Supplementary Tables 1 and 22-25.xlsx
