# Supplementary material for: White Blood Cells and Severe COVID-19: A Mendelian Randomization Study
Source: J Pers Med. 2021 Mar 12;11(3):195. doi: 10.3390/jpm11030195 (PMC8002054; doi:10.3390/jpm11030195)
Supplement: Supplementary file 1 [file jpm-11-00195-s001.zip › jpm-1137550-SI/Supplementary Tables 1 and 22-25.xlsx]

## Sheet: Table S1
Table S1. Details of the datasets used in the bidirectional Mendelian randomization study.
Standard abbreviation	Long name	GWAS ID	GWAS (1: Vuckovic D, 2: Chen MH, 3: Astle WJ)	SNP number	Sample size	Population	Year
WBC#	White blood cell count	GCST90002407	1	401	408112	European	2020
		GCST004610	3	139	172435	European	2016
EO#	Eosinophil count	GCST90002381	1	367	408112	European	2020
		GCST90002298	2	388	474237	European	2020
		GCST004606	3	154	172275	European	2016
BASO#	Basophil count	GCST90002379	1	146	408112	European	2020
		GCST90002292	2	166	474001	European	2020
		GCST004618	3	65	171846	European	2016
NEUT#	Neutrophil count	GCST90002398	1	350	408112	European	2020
		GCST90002351	2	383	519288	European	2020
		GCST004629	3	121	170702	European	2016
MONO#	Monocyte count	GCST90002393	1	421	408112	European	2020
		GCST90002340	2	469	521594	European	2020
		GCST004625	3	172	170721	European	2016
LYMPH#	Lymphocyte count	GCST90002388	1	393	408112	European	2020
		GCST90002316	2	456	524923	European	2020
		GCST004627	3	138	171643	European	2016
MYELOID#	Myeloid white cell count	GCST90002374	2	464	562243	European	2020
		GCST004626	3	129	169219	European	2016
GRAN#	Granulocyte count	GCST004614	3	123	169822	European	2016
(NEUT+EO)#	Sum neutrophil eosinophil counts	GCST004613	3	120	170384	European	2016
(BASO+NEUT)#	Sum basophil neutrophil counts	GCST004620	3	121	170143	European	2016
(EO+BASO)#	Sum eosinophil basophil counts	GCST004624	3	154	171771	European	2016
EO%	Eosinophil percentage of white cells	GCST90002382	1	347	408112	European	2020
		GCST004600	3	148	172378	European	2016
BASO%	Basophil percentage of white cells	GCST90002380	1	115	408112	European	2020
		GCST004631	3	49	171996	European	2016
NEUT%	Neutrophil percentage of white cells	GCST90002399	1	295	408112	European	2020
		GCST004633	3	113	171542	European	2016
MONO%	Monocyte percentage of white cells	GCST90002394	1	371	408112	European	2020
		GCST004609	3	170	170494	European	2016
LYMPH%	Lymphocyte percentage of white cells	GCST90002389	1	307	408112	European	2020
		GCST004632	3	118	171748	European	2016
GRAN%MYELOID	Granulocyte percentage of myeloid white cells	GCST004608	3	162	169545	European	2016
EO%GRAN	Eosinophil percentage of granulocytes	GCST004617	3	137	170536	European	2016
BASO%GRAN	Basophil percentage of granulocytes	GCST004634	3	49	170223	European	2016
NEUT%GRAN	Neutrophil percentage of granulocytes	GCST004623	3	127	170672	European	2016
A2	Very severe respiratory confirmed covid vs. population	A2_ALL_eur		9	5,101/1,383,241	European	2021
B2	Hospitalized covid vs. population	B2_ALL_eur		5	9,986/1,877,672	European	2021
C2	Covid vs. population	C2_ALL_eur		7	38,984/1,644,784	European	2021

## Sheet: Table S22
Table S22. Primary discovery forward MR analyses assessing the causal effects of white blood cells on COVID-19 severity and susceptibility.
Round 5 A2 (very severe respiratory confirmed covid vs. population)
Standard abbreviation	Long name	GWAS ID	GWAS type (1: Vuckovic D, 2: Chen MH)	b_IVW_MRE	se_IVW_MRE	pval_IVW_MRE	b_Egger	se_Egger	pval_Egger	Egger_intercept	pval_intercept	Het_IVW_pval	Het_Egger_pval	b_W_Med	se_W_Med	pval_W_Med	b_W_Mod	se_W_Mod	pval_W_Mod	b_PRESSO_raw	se_PRESSO_raw	pval_PRESSO_raw	b_PRESSO_corrected	se_PRESSO_corrected	pval_PRESSO_corrected	pval_PRESSO_Global	nsnps	samplesize.exposure	Total_R_Square	F_stat_sim	qval_IVW_MRE
WBC#	White blood cell count	GCST90002407	1	-0.138148	0.0773802	0.0742099	-0.417435	0.177044	0.0189048	0.00798247	0.0804776	0.0388269	0.0461773	-0.13507	0.115868	0.243726	-0.209412	0.210268	0.319936	-0.138148	0.0773802	0.0750289	-0.131193	0.0745913	0.0794382	0.0380054	371	408112	0.0880936	96.9058	0.210261
EO#	Eosinophil count	GCST90002381	1	-0.0885409	0.0717272	0.21705	-0.022688	0.147593	0.877922	-0.00220724	0.6099	0.13423	0.128357	0.0195903	0.115347	0.865138	-0.0554485	0.197233	0.778781	-0.0885409	0.0717272	0.217902	-	-	-	0.131085	341	408112	0.0971156	116.229	0.409983
		GCST90002298	2	-0.0777895	0.0711308	0.274125	-0.0959537	0.148335	0.518126	0.000588148	0.889053	0.242549	0.231401	0.0202002	0.112946	0.858057	0.051976	0.196431	0.791466	-0.0777895	0.0711308	0.27485	-	-	-	0.241621	364	474237	0.0962219	125.363	0.423648
BASO#	Basophil count	GCST90002379	1	-0.285475	0.117469	0.0150893	-0.371855	0.237019	0.119016	0.00272009	0.675141	0.332903	0.315135	-0.0629961	0.193363	0.744582	0.144665	0.300777	0.631311	-0.285475	0.117469	0.0163929	-	-	-	0.313504	137	408112	0.0350745	104.484	0.085506
		GCST90002292	2	-0.306969	0.118722	0.0097208	-0.327207	0.225857	0.149472	0.000614315	0.916148	0.267535	0.249414	-0.299279	0.206547	0.147349	-0.127821	0.246595	0.604968	-0.306969	0.118722	0.0106539	-	-	-	0.252273	154	474001	0.0349223	107.488	0.085506
NEUT#	Neutrophil count	GCST90002398	1	-0.107431	0.0839749	0.200785	-0.0612026	0.183071	0.738364	-0.0013623	0.776377	0.0104701	0.00953674	-0.0809626	0.128466	0.528546	-0.122438	0.194581	0.529641	-0.107431	0.0839749	0.201711	-0.0828529	0.0823134	0.314912	0.00872274	321	408112	0.0784078	99.6859	0.409983
		GCST90002351	2	-0.106133	0.0811479	0.190909	-0.0739192	0.175426	0.673739	-0.000886824	0.835972	0.0723035	0.0675952	-0.0788109	0.122936	0.521474	-0.16215	0.201461	0.421429	-0.106133	0.0811479	0.191748	-	-	-	0.0683844	359	519288	0.0767103	110.96	0.409983
MONO#	Monocyte count	GCST90002393	1	0.0157415	0.0587586	0.788776	0.038686	0.100976	0.701839	-0.000926017	0.779953	0.241199	0.231147	0.0828304	0.0998811	0.40694	0.0529598	0.111406	0.634784	0.0157415	0.0587586	0.788917	-	-	-	0.243639	393	408112	0.146957	152.608	0.853103
		GCST90002340	2	-0.0151438	0.0635037	0.811516	-0.0548815	0.112584	0.626166	0.00140868	0.669127	0.0836656	0.0796314	0.00474708	0.100538	0.96234	0.00127885	0.131248	0.99223	-0.0151438	0.0635037	0.811626	-	-	-	0.0834081	446	521594	0.134858	157.715	0.853103
LYMPH#	Lymphocyte count	GCST90002388	1	-0.0291037	0.0806196	0.718099	-0.327079	0.185431	0.0785857	0.00854567	0.0753857	0.000709207	0.000966864	-0.249021	0.115177	0.0306127	-0.445892	0.210503	0.0348281	-0.0291037	0.0806196	0.718307	-	-	-	0.000407609	368	408112	0.0891725	98.8923	0.853103
		GCST90002316	2	-0.0902473	0.078721	0.251622	-0.333294	0.176763	0.0600435	0.00660313	0.125514	0.00385884	0.004504	-0.244237	0.118029	0.0385176	-0.356947	0.208242	0.0872437	-0.0902473	0.078721	0.25227	-	-	-	0.00389151	424	524923	0.0886815	109.79	0.423648
MYELOID#	Myeloid white cell count	GCST90002374	2	-0.167975	0.0735553	0.0223914	-0.341832	0.16259	0.0360868	0.00459462	0.231232	0.340053	0.345668	-0.131634	0.118961	0.268499	-0.157296	0.195166	0.420705	-0.167975	0.0735553	0.0228683	-	-	-	0.338295	440	562243	0.0874527	111.749	0.0951637
EO%	Eosinophil percentage of white cells	GCST90002382	1	-0.129917	0.0690221	0.0598013	-0.133825	0.148502	0.36816	0.000127207	0.97618	0.675456	0.661193	-0.0553366	0.118042	0.639222	-0.0897128	0.179238	0.617043	-0.129917	0.0690221	0.0606863	-	-	-	0.673556	329	408112	0.0937878	116.34	0.203324
BASO%	Basophil percentage of white cells	GCST90002380	1	-0.349895	0.137162	0.0107427	-0.181581	0.26318	0.49172	-0.00547239	0.454945	0.108686	0.103913	-0.199773	0.202578	0.324058	-0.0266306	0.288972	0.926745	-0.349895	0.137162	0.0121433	-	-	-	0.0995413	109	408112	0.02865	107.27	0.085506
NEUT%	Neutrophil percentage of white cells	GCST90002399	1	0.0182032	0.0983101	0.853103	0.108986	0.23058	0.636827	-0.00250977	0.66361	0.000531456	0.000474765	-0.238208	0.146441	0.103813	-0.352521	0.306955	0.251768	0.0182032	0.0983101	0.853237	-	-	-	0.000714286	280	408112	0.0641356	93.4804	0.853103
MONO%	Monocyte percentage of white cells	GCST90002394	1	0.0208057	0.0608305	0.732331	0.114566	0.104758	0.274868	-0.00388779	0.272439	0.290166	0.293135	0.0927072	0.105474	0.379423	0.0897428	0.123775	0.468905	0.0208057	0.0608305	0.732535	-	-	-	0.295751	353	408112	0.137074	158.474	0.853103
LYMPH%	Lymphocyte percentage of white cells	GCST90002389	1	0.0809617	0.0984956	0.411087	0.0283655	0.239665	0.905871	0.00146369	0.809879	5.67497e-05	4.8696e-05	0.00631985	0.142029	0.964508	-0.248625	0.391449	0.525851	0.0809617	0.0984956	0.411779	0.0294455	0.0952461	0.757436	<0.000176056338028169	284	408112	0.0652802	93.8086	0.582373
Round 5 B2 (hospitalized covid vs. population)
Standard abbreviation	Long name	GWAS ID	GWAS type (1: Vuckovic D, 2: Chen MH)	b_IVW_MRE	se_IVW_MRE	pval_IVW_MRE	b_Egger	se_Egger	pval_Egger	Egger_intercept	pval_intercept	Het_IVW_pval	Het_Egger_pval	b_W_Med	se_W_Med	pval_W_Med	b_W_Mod	se_W_Mod	pval_W_Mod	b_PRESSO_raw	se_PRESSO_raw	pval_PRESSO_raw	b_PRESSO_corrected	se_PRESSO_corrected	pval_PRESSO_corrected	pval_PRESSO_Global	nsnps	samplesize.exposure	Total_R_Square	F_stat_sim	qval_IVW_MRE
WBC#	White blood cell count	GCST90002407	1	-0.121201	0.050482	0.0163562	-0.214706	0.116325	0.0657474	0.00266759	0.372838	0.0390797	0.0386148	-0.130109	0.0747576	0.0817859	-0.205036	0.127494	0.10866	-0.121201	0.050482	0.0168587	-0.102165	0.0492313	0.0386728	0.0372253	364	408112	0.0870656	97.6168	0.0855862
EO#	Eosinophil count	GCST90002381	1	-0.0591752	0.0501872	0.238362	0.00298409	0.103944	0.977115	-0.00207469	0.495063	0.00188283	0.00177711	-0.0492811	0.0760036	0.516723	-0.0912525	0.14154	0.519565	-0.0591752	0.0501872	0.239219	-0.0498243	0.0491334	0.311305	0.00243902	328	408112	0.0953356	118.621	0.387164
		GCST90002298	2	-0.0163182	0.0513309	0.75056	0.0246525	0.106889	0.817732	-0.0013333	0.662281	0.000226095	0.000203179	0.00741606	0.0771005	0.923372	-0.0685866	0.120385	0.569228	-0.0163182	0.0513309	0.750749	-0.0173515	0.0496592	0.726991	0.000284091	352	474237	0.0947974	127.717	0.803705
BASO#	Basophil count	GCST90002379	1	-0.188368	0.0810614	0.0201379	-0.204926	0.166904	0.221756	0.000517282	0.909714	0.0972745	0.0873834	-0.179783	0.118511	0.129261	-0.175902	0.186137	0.346405	-0.188368	0.0810614	0.0216895	-	-	-	0.0992366	131	408112	0.0340584	106.104	0.0855862
		GCST90002292	2	-0.260896	0.077902	0.000810951	-0.214125	0.150843	0.157892	-0.00140942	0.717515	0.273273	0.256844	-0.200833	0.128324	0.117571	-0.199661	0.158609	0.210103	-0.260896	0.077902	0.00103196	-	-	-	0.283333	147	474001	0.0338339	109.097	0.0137862
NEUT#	Neutrophil count	GCST90002398	1	-0.0809469	0.0541376	0.13486	-0.0860156	0.117971	0.466477	0.000149558	0.961446	0.0259467	0.0236799	-0.0501277	0.0831537	0.546621	-0.086564	0.119859	0.470705	-0.0809469	0.0541376	0.135874	-0.0604946	0.0525203	0.250278	0.0251603	312	408112	0.0771174	100.873	0.353001
		GCST90002351	2	-0.07445	0.054225	0.169757	-0.0394813	0.117045	0.736081	-0.000958281	0.736138	0.0280524	0.0260278	-0.0378489	0.079317	0.633231	-0.0590098	0.121265	0.626833	-0.07445	0.054225	0.170636	-0.0541498	0.0527763	0.30559	0.0290598	351	519288	0.0751249	111.144	0.360734
MONO#	Monocyte count	GCST90002393	1	-0.0315926	0.0398654	0.42808	-0.0906629	0.0688611	0.188771	0.00237408	0.293487	0.0356088	0.0361105	-0.0299004	0.063932	0.640005	-0.0360067	0.0743255	0.62835	-0.0315926	0.0398654	0.428577	-0.0258665	0.0386281	0.503504	0.0328496	379	408112	0.142114	153.03	0.559797
		GCST90002340	2	-0.0616368	0.0423288	0.145353	-0.147743	0.0744061	0.0477042	0.00308243	0.160328	0.00608633	0.00676938	-0.0626052	0.0623302	0.31518	-0.0575601	0.0817582	0.481792	-0.0616368	0.0423288	0.146076	-0.0383928	0.0400957	0.338837	0.00609195	435	521594	0.133112	159.61	0.353001
LYMPH#	Lymphocyte count	GCST90002388	1	0.00430582	0.0495082	0.930694	-0.181051	0.113543	0.111709	0.00530491	0.0707398	0.137339	0.157918	-0.107418	0.0771968	0.164078	-0.256536	0.146033	0.0798369	0.00430582	0.0495082	0.930743	-	-	-	0.140395	354	408112	0.0855885	98.6715	0.930694
		GCST90002316	2	-0.0188003	0.0497715	0.70563	-0.14407	0.111953	0.198861	0.00337997	0.212384	0.0800288	0.0833117	-0.130508	0.0784457	0.0961768	-0.296425	0.159929	0.064528	-0.0188003	0.0497715	0.705825	-	-	-	0.0849879	413	524923	0.0858438	109.107	0.803705
MYELOID#	Myeloid white cell count	GCST90002374	2	-0.103778	0.0507264	0.0407721	-0.208207	0.112325	0.0644863	0.0027439	0.298011	0.0277348	0.028071	-0.103595	0.0772901	0.180136	-0.185594	0.123122	0.132448	-0.103778	0.0507264	0.0413843	-0.0854996	0.0496503	0.0857888	0.0276869	428	562243	0.0853548	112.126	0.138625
EO%	Eosinophil percentage of white cells	GCST90002382	1	-0.0527765	0.0539312	0.327782	-0.0851389	0.11393	0.455448	0.00105617	0.747209	1.08394e-05	9.34448e-06	-0.0826137	0.0773623	0.285574	-0.15558	0.129341	0.229932	-0.0527765	0.0539312	0.328533	-0.0592032	0.0524764	0.260105	<0.000158227848101266	316	408112	0.0917064	118.438	0.464359
BASO%	Basophil percentage of white cells	GCST90002380	1	-0.249935	0.0888172	0.00489227	-0.130839	0.172621	0.450176	-0.00384818	0.422589	0.136502	0.132065	-0.282696	0.136194	0.0379223	-0.249633	0.179356	0.166887	-0.249935	0.0888172	0.0058327	-	-	-	0.140654	107	408112	0.0282667	107.813	0.0415843
NEUT%	Neutrophil percentage of white cells	GCST90002399	1	-0.0194233	0.0626208	0.756428	0.0327893	0.14482	0.82105	-0.00145851	0.689479	0.00256736	0.00231089	0.00167736	0.0958912	0.986044	0.100654	0.196966	0.60975	-0.0194233	0.0626208	0.756665	-0.0247322	0.0610464	0.685696	0.00291971	274	408112	0.0626436	93.3051	0.803705
MONO%	Monocyte percentage of white cells	GCST90002394	1	-0.0527607	0.0403624	0.191153	0.0106432	0.0697139	0.878749	-0.00264643	0.26553	0.114416	0.116618	-0.0168008	0.0662967	0.799945	-0.00223334	0.0832372	0.97861	-0.0527607	0.0403624	0.192037	-	-	-	0.118328	341	408112	0.134975	161.539	0.361068
LYMPH%	Lymphocyte percentage of white cells	GCST90002389	1	0.0718864	0.0625592	0.250518	0.0688069	0.15155	0.650172	8.56425e-05	0.982211	0.00116506	0.00101605	0.0735338	0.092115	0.424706	0.0378465	0.168961	0.822927	0.0718864	0.0625592	0.251516	0.0553037	0.0605063	0.361513	0.000362319	276	408112	0.0632719	93.558	0.387164
Round 5 C2 (covid vs. population)
Standard abbreviation	Long name	GWAS ID	GWAS type (1: Vuckovic D, 2: Chen MH)	b_IVW_MRE	se_IVW_MRE	pval_IVW_MRE	b_Egger	se_Egger	pval_Egger	Egger_intercept	pval_intercept	Het_IVW_pval	Het_Egger_pval	b_W_Med	se_W_Med	pval_W_Med	b_W_Mod	se_W_Mod	pval_W_Mod	b_PRESSO_raw	se_PRESSO_raw	pval_PRESSO_raw	b_PRESSO_corrected	se_PRESSO_corrected	pval_PRESSO_corrected	pval_PRESSO_Global	nsnps	samplesize.exposure	Total_R_Square	F_stat_sim	qval_IVW_MRE
WBC#	White blood cell count	GCST90002407	1	-0.0215066	0.0273353	0.431417	-0.103743	0.0629048	0.0999588	0.00233064	0.147625	5.91182e-06	7.45739e-06	-0.034089	0.0389207	0.381107	-0.0617657	0.0714009	0.387571	-0.0215066	0.0273353	0.431922	-0.00529211	0.0255008	0.835713	<0.000135135135135135	370	408112	0.0878756	96.9273	0.56416
EO#	Eosinophil count	GCST90002381	1	-0.0315269	0.0255306	0.216879	-0.0480753	0.0528106	0.363296	0.000546903	0.720488	9.72338e-05	8.58294e-05	-0.0348868	0.0373108	0.349771	-0.0295367	0.0664844	0.657135	-0.0315269	0.0255306	0.217737	-0.0237486	0.0238651	0.320394	<0.000147492625368732	339	408112	0.0969082	116.665	0.56416
		GCST90002298	2	-0.0369104	0.0251732	0.142578	0.00076184	0.052032	0.988326	-0.00122099	0.408562	0.000433393	0.000420862	-0.0282346	0.0367617	0.442461	-0.0434077	0.0648075	0.503417	-0.0369104	0.0251732	0.143449	-0.0292219	0.0235856	0.216162	0.000276243	362	474237	0.0960628	125.847	0.56416
BASO#	Basophil count	GCST90002379	1	-0.0249506	0.0393529	0.526066	-0.100722	0.080696	0.214133	0.00234929	0.284142	0.123776	0.126625	-0.0408388	0.0583282	0.48383	-0.0105546	0.0916506	0.908487	-0.0249506	0.0393529	0.527131	-	-	-	0.112044	137	408112	0.0350745	104.484	0.628856
		GCST90002292	2	-0.0325915	0.0381085	0.392425	-0.0909775	0.0742238	0.2222	0.00174369	0.360681	0.28803	0.285413	-0.018758	0.0617125	0.76116	0.00305339	0.080183	0.969673	-0.0325915	0.0381085	0.393762	-	-	-	0.286039	154	474001	0.0349223	107.488	0.56416
NEUT#	Neutrophil count	GCST90002398	1	-0.0256367	0.0285669	0.369491	-0.0830596	0.062448	0.184451	0.00167858	0.301902	0.000105216	0.000108905	-0.0471824	0.0397909	0.235717	-0.0637389	0.0778811	0.413733	-0.0256367	0.0285669	0.370168	-0.00853253	0.0262567	0.74542	<0.00015625	320	408112	0.0782553	99.8029	0.56416
		GCST90002351	2	-0.02374	0.0293107	0.417973	-0.0495144	0.0634323	0.435564	0.000704709	0.647006	4.24479e-06	3.74631e-06	-0.0343325	0.0419763	0.413413	-0.0637853	0.0729198	0.382307	-0.02374	0.0293107	0.418512	-0.0067706	0.0272906	0.804206	<0.000139664804469274	358	519288	0.0766357	111.162	0.56416
MONO#	Monocyte count	GCST90002393	1	-0.00513054	0.019861	0.796158	-0.00497984	0.0343814	0.884911	-6.03112e-06	0.995716	0.00940681	0.00856092	-0.00692373	0.0317017	0.827115	-0.0225151	0.0349108	0.51935	-0.00513054	0.019861	0.796294	-	-	-	0.0108696	391	408112	0.145491	151.859	0.806186
		GCST90002340	2	-0.0124001	0.0210002	0.554873	-0.029076	0.0366689	0.428244	0.000601876	0.579199	0.00202946	0.00189504	0.00739299	0.0328182	0.821768	-0.00231146	0.0387092	0.952411	-0.0124001	0.0210002	0.555175	-	-	-	0.00225734	443	521594	0.133402	157.069	0.628856
LYMPH#	Lymphocyte count	GCST90002388	1	0.0332365	0.0252954	0.188868	-0.00689121	0.0581863	0.90579	0.00114879	0.444237	0.0146088	0.0141269	0.0402928	0.0378039	0.286497	0.0888748	0.070665	0.20931	0.0332365	0.0252954	0.189696	0.0362054	0.0248911	0.146658	0.0178082	365	408112	0.0888515	99.3461	0.56416
		GCST90002316	2	0.0245055	0.025554	0.337575	0.00563453	0.0574586	0.92193	0.000509068	0.713968	0.00448978	0.0041281	0.0338951	0.0357514	0.34309	0.0856609	0.0766216	0.264216	0.0245055	0.025554	0.338125	-	-	-	0.00473934	422	524923	0.088479	110.058	0.56416
MYELOID#	Myeloid white cell count	GCST90002374	2	-0.0288468	0.0267493	0.280849	-0.0761863	0.0590944	0.198	0.00123909	0.369445	2.81509e-05	2.78463e-05	-0.0232996	0.0396725	0.557003	-0.0385501	0.0771289	0.617457	-0.0288468	0.0267493	0.281442	-0.0135495	0.0251846	0.590844	0.000113895	439	562243	0.0872593	111.756	0.56416
EO%	Eosinophil percentage of white cells	GCST90002382	1	-0.0261241	0.0249047	0.294194	0.0041656	0.052394	0.936679	-0.000986048	0.511475	0.00536894	0.00507104	-0.0438422	0.0374513	0.241741	-0.0593691	0.0652904	0.363856	-0.0261241	0.0249047	0.294966	-	-	-	0.00516717	329	408112	0.0937758	116.325	0.56416
BASO%	Basophil percentage of white cells	GCST90002380	1	-0.0399988	0.0449666	0.373722	0.00305312	0.0870073	0.972072	-0.00139924	0.564044	0.0571477	0.052562	-0.0337935	0.0653187	0.604902	-0.0229727	0.0847865	0.786944	-0.0399988	0.0449666	0.375681	-	-	-	0.0545455	110	408112	0.0289228	107.307	0.56416
NEUT%	Neutrophil percentage of white cells	GCST90002399	1	-0.00712155	0.0290262	0.806186	0.0298006	0.0671445	0.657515	-0.00103572	0.54238	0.0842995	0.0804536	-0.0218929	0.0451563	0.627801	-0.0192126	0.0816183	0.814075	-0.00712155	0.0290262	0.806368	-	-	-	0.0784173	278	408112	0.0637239	93.5486	0.806186
MONO%	Monocyte percentage of white cells	GCST90002394	1	-0.0372071	0.020464	0.069037	-0.00594096	0.035245	0.866239	-0.00130385	0.276718	0.0165887	0.0170238	-0.0265448	0.0319053	0.405416	-0.00592891	0.0394037	0.880484	-0.0372071	0.020464	0.0698941	-	-	-	0.0194286	350	408112	0.135809	158.358	0.56416
LYMPH%	Lymphocyte percentage of white cells	GCST90002389	1	0.04943	0.031141	0.112446	0.0613929	0.0751925	0.41492	-0.000334187	0.86132	0.00028362	0.000245482	0.0696136	0.0446422	0.118909	0.0800958	0.0903585	0.376145	0.04943	0.031141	0.113566	0.0359801	0.0282316	0.203554	0.000706714	283	408112	0.0651827	93.9994	0.56416
Round 4 A2 (very severe respiratory confirmed covid vs. population)
Standard abbreviation	Long name	GWAS ID	GWAS type (1: Vuckovic D, 2: Chen MH)	b_IVW_MRE	se_IVW_MRE	pval_IVW_MRE	b_Egger	se_Egger	pval_Egger	Egger_intercept	pval_intercept	Het_IVW_pval	Het_Egger_pval	b_W_Med	se_W_Med	pval_W_Med	b_W_Mod	se_W_Mod	pval_W_Mod	b_PRESSO_raw	se_PRESSO_raw	pval_PRESSO_raw	b_PRESSO_corrected	se_PRESSO_corrected	pval_PRESSO_corrected	pval_PRESSO_Global	nsnps	samplesize.exposure	Total_R_Square	F_stat_sim	qval_IVW_MRE
WBC#	White blood cell count	GCST90002407	1	-0.158171	0.0823964	0.0549043	-0.585607	0.187683	0.00194924	0.0122357	0.0118061	0.0142348	0.0237852	-0.243881	0.126953	0.0547271	-0.315118	0.21455	0.14275	-0.158171	0.0823964	0.055671	-0.135	0.0811166	0.0969056	0.0141129	372	408112	0.0881849	96.7455	0.155562
EO#	Eosinophil count	GCST90002381	1	0.0237921	0.0787447	0.762544	0.104523	0.161603	0.518207	-0.00271806	0.567532	0.00890625	0.00834583	0.220971	0.124807	0.0766442	0.295248	0.174188	0.0909926	0.0237921	0.0787447	0.762728	0.0367058	0.0773126	0.635256	0.00967742	341	408112	0.0971156	116.229	0.989709
		GCST90002298	2	0.049054	0.0768374	0.523204	0.0254136	0.159951	0.873849	0.000768782	0.866218	0.0582452	0.0542529	0.227377	0.123606	0.0658379	0.350241	0.201214	0.0825888	0.049054	0.0768374	0.523605	-	-	-	0.0595628	366	474237	0.0964898	125.025	0.900702
BASO#	Basophil count	GCST90002379	1	-0.313757	0.112249	0.00518702	-0.363551	0.241876	0.135163	0.00157194	0.812774	0.85973	0.846279	-0.138123	0.192967	0.474125	-0.0204775	0.303619	0.946327	-0.313757	0.112249	0.00593768	-	-	-	0.863504	137	408112	0.0350745	104.484	0.0802328
		GCST90002292	2	-0.295175	0.113716	0.00943915	-0.323179	0.22762	0.157709	0.000853388	0.884934	0.82613	0.811073	-0.109886	0.201774	0.586029	-0.137309	0.248032	0.580665	-0.295175	0.113716	0.0103583	-	-	-	0.832792	154	474001	0.0349223	107.488	0.0802328
NEUT#	Neutrophil count	GCST90002398	1	-0.188471	0.0882528	0.032714	-0.247934	0.192284	0.198185	0.00175855	0.727917	0.00846131	0.00772583	-0.257057	0.135905	0.0585649	-0.452576	0.212584	0.0340209	-0.188471	0.0882528	0.0334705	-0.164193	0.0866952	0.0591392	0.00729814	322	408112	0.0784952	99.487	0.111228
		GCST90002351	2	-0.141712	0.0867143	0.102209	-0.315485	0.18703	0.0925125	0.00479845	0.295072	0.0197846	0.0201089	-0.257477	0.135649	0.0576821	-0.478519	0.238984	0.0460059	-0.141712	0.0867143	0.103088	-0.117808	0.0852603	0.167914	0.0196379	359	519288	0.0767103	110.96	0.217195
MONO#	Monocyte count	GCST90002393	1	0.0165014	0.0634049	0.794668	-0.0814951	0.108953	0.454918	0.0039425	0.269469	0.077353	0.0788036	0.0393212	0.111878	0.725241	0.0184031	0.120872	0.879066	0.0165014	0.0634049	0.794804	-	-	-	0.0803797	395	408112	0.147233	152.12	0.989709
		GCST90002340	2	-0.0439034	0.0698794	0.529825	-0.157813	0.124052	0.203985	0.00402157	0.267084	0.00261296	0.00270657	-0.0857963	0.104923	0.413524	-0.128087	0.137804	0.353136	-0.0439034	0.0698794	0.530145	-0.0282745	0.0674859	0.675441	0.00245536	448	521594	0.135125	157.323	0.900702
LYMPH#	Lymphocyte count	GCST90002388	1	0.00103707	0.0804001	0.989709	-0.231752	0.184736	0.210452	0.00670507	0.162591	0.0278685	0.0304731	-0.0414315	0.1283	0.74675	0.00757393	0.218389	0.972353	0.00103707	0.0804001	0.989715	-	-	-	0.0287634	372	408112	0.0905436	99.3332	0.989709
		GCST90002316	2	-0.00919597	0.0781816	0.906366	-0.260668	0.175316	0.137795	0.00685913	0.109932	0.125172	0.137097	-0.00445685	0.120266	0.970438	-0.00080237	0.20635	0.996899	-0.00919597	0.0781816	0.906422	-	-	-	0.128972	428	524923	0.0899962	110.376	0.989709
MYELOID#	Myeloid white cell count	GCST90002374	2	-0.183856	0.0805943	0.0225336	-0.462738	0.178134	0.0096998	0.00737835	0.0800458	0.0374577	0.0439513	-0.269773	0.124339	0.0300322	-0.311268	0.214079	0.146661	-0.183856	0.0805943	0.0230096	-0.162184	0.0795121	0.0419727	0.0392534	442	562243	0.0876399	111.482	0.111228
EO%	Eosinophil percentage of white cells	GCST90002382	1	-0.00737706	0.077454	0.924121	0.0310958	0.163331	0.849125	-0.00125522	0.789131	0.0948019	0.0889492	0.103282	0.12481	0.407946	0.272536	0.182017	0.135272	-0.00737706	0.077454	0.924179	-	-	-	0.0995455	330	408112	0.0939994	116.249	0.989709
BASO%	Basophil percentage of white cells	GCST90002380	1	-0.291838	0.132916	0.0281157	-0.043848	0.253482	0.862989	-0.00811513	0.253373	0.453444	0.46202	-0.137984	0.211662	0.514462	-0.0249834	0.274292	0.927594	-0.291838	0.132916	0.0302351	-	-	-	0.440455	110	408112	0.0289228	107.307	0.111228
NEUT%	Neutrophil percentage of white cells	GCST90002399	1	-0.00484981	0.104158	0.962862	-0.029826	0.245049	0.903213	0.000690987	0.910393	0.000196608	0.000168972	-0.185815	0.151848	0.22107	-0.543697	0.322923	0.0933588	-0.00484981	0.104158	0.962895	-0.0411881	0.102981	0.689494	0.000355872	281	408112	0.0643725	93.4918	0.989709
MONO%	Monocyte percentage of white cells	GCST90002394	1	0.00648566	0.0635261	0.918682	0.103601	0.10945	0.344511	-0.00402276	0.276688	0.354513	0.357319	0.0540163	0.108705	0.619253	0.0389255	0.129055	0.763119	0.00648566	0.0635261	0.91874	-	-	-	0.354648	355	408112	0.137691	158.291	0.989709
LYMPH%	Lymphocyte percentage of white cells	GCST90002389	1	0.190416	0.103486	0.0657659	0.0521406	0.250908	0.835527	0.00386694	0.545599	1.99845e-05	1.81287e-05	0.220951	0.146808	0.132315	0.750353	0.360368	0.0382111	0.190416	0.103486	0.0667984	0.181155	0.0993425	0.0692732	<0.000173611111111111	288	408112	0.0662696	93.9078	0.159717
Round 4 B2 (hospitalized covid vs. population)
Standard abbreviation	Long name	GWAS ID	GWAS type (1: Vuckovic D, 2: Chen MH)	b_IVW_MRE	se_IVW_MRE	pval_IVW_MRE	b_Egger	se_Egger	pval_Egger	Egger_intercept	pval_intercept	Het_IVW_pval	Het_Egger_pval	b_W_Med	se_W_Med	pval_W_Med	b_W_Mod	se_W_Mod	pval_W_Mod	b_PRESSO_raw	se_PRESSO_raw	pval_PRESSO_raw	b_PRESSO_corrected	se_PRESSO_corrected	pval_PRESSO_corrected	pval_PRESSO_Global	nsnps	samplesize.exposure	Total_R_Square	F_stat_sim	qval_IVW_MRE
WBC#	White blood cell count	GCST90002407	1	-0.162225	0.0649365	0.012482	-0.488973	0.148734	0.00110787	0.00930932	0.0152376	0.117318	0.158254	-0.200254	0.102701	0.0511908	-0.22789	0.177741	0.200597	-0.162225	0.0649365	0.0129164	-	-	-	0.111486	370	408112	0.0879509	97.0103	0.0707314
EO#	Eosinophil count	GCST90002381	1	0.00972017	0.0619497	0.87532	0.124822	0.12742	0.327975	-0.00385436	0.302015	0.0732531	0.0739203	0.0711463	0.0974811	0.465484	0.136458	0.191719	0.477102	0.00972017	0.0619497	0.875413	-	-	-	0.0695015	341	408112	0.0972057	116.337	0.99203
		GCST90002298	2	0.0555856	0.0611806	0.363588	0.0757295	0.127146	0.551807	-0.000654992	0.856624	0.170154	0.161343	0.0766036	0.0981686	0.435198	0.118997	0.172059	0.489623	0.0555856	0.0611806	0.364187	-	-	-	0.16694	366	474237	0.0966044	125.173	0.516138
BASO#	Basophil count	GCST90002379	1	-0.238711	0.104449	0.0222872	-0.176207	0.212462	0.408367	-0.00196291	0.735748	0.117268	0.107319	-0.215332	0.157374	0.171225	-0.230508	0.202366	0.256679	-0.238711	0.104449	0.023834	-	-	-	0.120073	137	408112	0.0350745	104.484	0.0817729
		GCST90002292	2	-0.287996	0.103389	0.00534335	-0.229878	0.198552	0.24876	-0.00176252	0.7319	0.150406	0.139232	-0.239394	0.15894	0.132018	-0.224384	0.185804	0.229038	-0.287996	0.103389	0.00601496	-	-	-	0.159032	155	474001	0.0352375	107.759	0.0707314
NEUT#	Neutrophil count	GCST90002398	1	-0.140157	0.0698489	0.0447946	-0.173852	0.153102	0.257004	0.000989635	0.804748	0.0600688	0.0558702	-0.0584212	0.108728	0.59105	0.0308189	0.180599	0.864608	-0.140157	0.0698489	0.0456329	-	-	-	0.0608696	322	408112	0.0784952	99.487	0.108787
		GCST90002351	2	-0.151014	0.0702274	0.0315272	-0.223456	0.152273	0.143131	0.00198678	0.592079	0.0437841	0.0414744	-0.102601	0.110451	0.352927	0.0026965	0.188286	0.988582	-0.151014	0.0702274	0.0321983	-0.130733	0.0692045	0.0596935	0.0441341	358	519288	0.0766357	111.162	0.0893271
MONO#	Monocyte count	GCST90002393	1	-0.0485984	0.0535732	0.364333	-0.149614	0.0926607	0.107195	0.00403797	0.182506	0.00671941	0.00735835	-0.095712	0.088183	0.277754	-0.0641177	0.0902108	0.477659	-0.0485984	0.0535732	0.36489	-0.0422861	0.0524536	0.42064	0.00776081	393	408112	0.145087	150.666	0.516138
		GCST90002340	2	-0.0882372	0.0580592	0.128567	-0.238566	0.102309	0.0201565	0.00535862	0.0753527	0.000103584	0.000143238	-0.119512	0.0817816	0.143919	-0.148128	0.104279	0.156163	-0.0882372	0.0580592	0.129277	-0.0553894	0.05511	0.315412	0.000224215	446	521594	0.134858	157.715	0.266982
LYMPH#	Lymphocyte count	GCST90002388	1	-0.0437391	0.0651162	0.501769	-0.195897	0.149529	0.190975	0.00438584	0.259082	0.0411852	0.0423344	-0.091171	0.100728	0.365403	-0.0666752	0.198241	0.73681	-0.0437391	0.0651162	0.502187	-	-	-	0.0461022	372	408112	0.0903334	99.1026	0.656159
		GCST90002316	2	-0.0368034	0.0614775	0.549407	-0.219456	0.137504	0.111234	0.00498393	0.138416	0.459752	0.476173	-0.0841295	0.0960405	0.381041	-0.0257574	0.17094	0.880298	-0.0368034	0.0614775	0.549726	-	-	-	0.451643	426	524923	0.0895418	110.335	0.667137
MYELOID#	Myeloid white cell count	GCST90002374	2	-0.16682	0.0660903	0.0115986	-0.438377	0.146057	0.00284129	0.00715218	0.037843	0.0300444	0.0390999	-0.239396	0.10084	0.0175955	-0.293028	0.180663	0.105531	-0.16682	0.0660903	0.0119511	-0.154877	0.0641172	0.0161228	0.0308656	439	562243	0.0871675	111.639	0.0707314
EO%	Eosinophil percentage of white cells	GCST90002382	1	-0.00202482	0.066536	0.975723	0.0347363	0.140255	0.80455	-0.00119992	0.766002	0.00326618	0.00294456	0.0708318	0.102072	0.487719	0.0652981	0.163001	0.688977	-0.00202482	0.066536	0.975741	-0.0176324	0.0654836	0.787896	0.00335366	328	408112	0.0936692	116.547	0.999723
BASO%	Basophil percentage of white cells	GCST90002380	1	-0.253856	0.112509	0.0240509	-0.0145664	0.214019	0.945863	-0.00786982	0.192067	0.224103	0.240328	-0.24226	0.173264	0.162047	-0.270827	0.204341	0.18782	-0.253856	0.112509	0.026046	-	-	-	0.224545	110	408112	0.0289228	107.307	0.0817729
NEUT%	Neutrophil percentage of white cells	GCST90002399	1	2.73505e-05	0.0788129	0.999723	-0.0659672	0.18451	0.720969	0.0018358	0.692621	0.0352732	0.0326817	-0.00299204	0.120226	0.980145	-0.0267072	0.21061	0.899183	2.73505e-05	0.0788129	0.999723	-	-	-	0.0325	280	408112	0.0641809	93.5464	0.999723
MONO%	Monocyte percentage of white cells	GCST90002394	1	-0.0744937	0.0506482	0.141344	0.0305347	0.0880416	0.728932	-0.00433618	0.145174	0.513212	0.530261	-0.0792267	0.0853778	0.353431	-0.0489323	0.103082	0.635299	-0.0744937	0.0506482	0.142232	-	-	-	0.516761	355	408112	0.138419	159.128	0.266982
LYMPH%	Lymphocyte percentage of white cells	GCST90002389	1	0.0828988	0.0791742	0.29508	0.0667898	0.191933	0.72811	0.000451385	0.92663	0.00708753	0.00633359	0.0594186	0.115833	0.607975	0.0569945	0.22057	0.796288	0.0828988	0.0791742	0.295967	0.066186	0.0775888	0.394359	0.00699301	286	408112	0.0659177	94.0622	0.501636

## Sheet: Table S23
Table S23. Replicated forward MR analyses assessing the causal effects of white blood cells on COVID-19 severity and susceptibility.
Round 5 A2 (very severe respiratory confirmed covid vs. population)
Standard abbreviation	Long name	GWAS ID	GWAS type (3: Astle WJ)	b_IVW_MRE	se_IVW_MRE	pval_IVW_MRE	b_Egger	se_Egger	pval_Egger	Egger_intercept	pval_intercept	Het_IVW_pval	Het_Egger_pval	b_W_Med	se_W_Med	pval_W_Med	b_W_Mod	se_W_Mod	pval_W_Mod	b_PRESSO_raw	se_PRESSO_raw	pval_PRESSO_raw	b_PRESSO_corrected	se_PRESSO_corrected	pval_PRESSO_corrected	pval_PRESSO_Global	nsnps	samplesize.exposure	Total_R_Square	F_stat_sim
WBC#	White blood cell count	GCST004610	3	-0.178354	0.0860886	0.0382892	-0.340263	0.202684	0.0957541	0.00671818	0.379216	0.202895	0.199668	-0.186567	0.129255	0.148908	-0.529883	0.257499	0.0417221	-0.178354	0.0860886	0.0403794	-	-	-	0.194355	124	172435	0.0665438	92.5362
EO#	Eosinophil count	GCST004606	3	-0.0716528	0.0750672	0.339823	-0.402478	0.171203	0.0201042	0.015174	0.0337511	0.294869	0.372529	0.0153621	0.116001	0.894643	0.115164	0.257733	0.655672	-0.0716528	0.0750672	0.341434	-	-	-	0.276389	144	172275	0.083105	99.4231
BASO#	Basophil count	GCST004618	3	-0.28673	0.137343	0.0368252	-0.0145809	0.278293	0.958398	-0.0117152	0.265902	0.150896	0.15885	-0.168629	0.203368	0.407001	-0.126611	0.373866	0.736093	-0.28673	0.137343	0.0412277	-	-	-	0.129661	59	171846	0.0290633	84.6509
NEUT#	Neutrophil count	GCST004629	3	-0.223712	0.0925004	0.0155846	-0.161879	0.210265	0.443005	-0.0026202	0.743696	0.142969	0.130272	-0.238128	0.140899	0.0910148	-0.390494	0.19203	0.0443653	-0.223712	0.0925004	0.0171961	-	-	-	0.14823	113	170702	0.0613398	92.6622
MONO#	Monocyte count	GCST004625	3	0.0305541	0.0654721	0.640733	0.191863	0.121656	0.116774	-0.00931889	0.118352	0.0566148	0.0677307	0.103257	0.103177	0.316936	0.160947	0.121113	0.185785	0.0305541	0.0654721	0.641372	-	-	-	0.0525	160	170721	0.133804	142.77
LYMPH#	Lymphocyte count	GCST004627	3	-0.0931486	0.0903177	0.30238	-0.264294	0.247959	0.288439	0.00673153	0.459823	0.0585075	0.0557807	-0.248821	0.134261	0.0638441	-0.463826	0.238221	0.053653	-0.0931486	0.0903177	0.304266	-	-	-	0.0582707	133	171643	0.0692264	89.34
MYELOID#	Myeloid white cell count	GCST004626	3	-0.20197	0.0911897	0.0267717	-0.0820104	0.208789	0.695202	-0.00517547	0.524048	0.0538361	0.0501236	-0.21661	0.136224	0.111813	-0.264829	0.180227	0.144426	-0.20197	0.0911897	0.0287254	-	-	-	0.0521368	117	169219	0.0657048	95.0299
GRAN#	Granulocyte count	GCST004614	3	-0.209952	0.0953395	0.0276544	-0.173874	0.220624	0.432332	-0.00153069	0.856297	0.0319217	0.0277064	-0.296515	0.136044	0.0292906	-0.386997	0.176118	0.0300718	-0.209952	0.0953395	0.0297223	-0.179322	0.0898457	0.0484177	0.0276786	112	169822	0.0621315	94.208
(NEUT+EO)#	Sum neutrophil eosinophil counts	GCST004613	3	-0.201735	0.0939179	0.0317144	-0.203508	0.21843	0.353579	7.50623e-05	0.992837	0.0652357	0.0572755	-0.271378	0.136051	0.046077	-0.381291	0.187596	0.0445324	-0.201735	0.0939179	0.0339289	-	-	-	0.0604545	110	170384	0.0614602	95.1985
(BASO+NEUT)#	Sum basophil neutrophil counts	GCST004620	3	-0.228427	0.0910219	0.0120873	-0.206126	0.207813	0.323413	-0.000953111	0.905094	0.180934	0.164378	-0.289279	0.13542	0.0326656	-0.415484	0.182446	0.0246672	-0.228427	0.0910219	0.013517	-	-	-	0.173451	113	170143	0.0622672	93.7551
(EO+BASO)#	Sum eosinophil basophil counts	GCST004624	3	-0.0985306	0.0803347	0.22001	-0.301041	0.184294	0.104582	0.00899055	0.224311	0.079405	0.0847084	0.0174375	0.122425	0.886737	0.133963	0.24951	0.592169	-0.0985306	0.0803347	0.222026	-	-	-	0.0777778	144	171771	0.0781432	93.2134
EO%	Eosinophil percentage of white cells	GCST004600	3	-0.0153584	0.082886	0.852998	-0.270873	0.188981	0.154058	0.0114582	0.135194	0.0632673	0.0745416	0.0605305	0.130189	0.641972	0.219207	0.270434	0.419015	-0.0153584	0.082886	0.853272	-	-	-	0.0641304	138	172378	0.0776644	97.0118
BASO%	Basophil percentage of white cells	GCST004631	3	-0.239629	0.143625	0.0952303	0.0452774	0.263796	0.864527	-0.0139604	0.206128	0.178442	0.200246	-0.303082	0.20527	0.139809	-0.363093	0.283675	0.207266	-0.239629	0.143625	0.102332	-	-	-	0.146667	45	171996	0.0263449	100.694
NEUT%	Neutrophil percentage of white cells	GCST004633	3	0.108894	0.121919	0.371767	-0.386241	0.312328	0.21903	0.0192581	0.0886074	0.000374495	0.000685204	-0.204165	0.171728	0.234483	-0.610842	0.262085	0.0216987	0.108894	0.121919	0.373829	-	-	-	0.00047619	105	171542	0.0481104	78.5995
MONO%	Monocyte percentage of white cells	GCST004609	3	0.0817375	0.0657838	0.214046	0.0759384	0.125592	0.546273	0.000320741	0.956789	0.139246	0.127485	0.104041	0.107292	0.332197	0.171434	0.140174	0.223114	0.0817375	0.0657838	0.215853	-	-	-	0.138889	162	170494	0.129598	136.393
LYMPH%	Lymphocyte percentage of white cells	GCST004632	3	0.00635592	0.131862	0.961556	-0.00762512	0.380985	0.984069	0.000502834	0.968851	5.58517e-07	4.0955e-07	-0.0156498	0.171358	0.927232	0.0476825	0.31665	0.880579	0.00635592	0.131862	0.961643	-0.0527272	0.120789	0.663319	<0.00045045045045045	111	171748	0.0502989	77.8265
GRAN%MYELOID	Granulocyte percentage of myeloid white cells	GCST004608	3	-0.0559517	0.0717351	0.435405	-0.234069	0.148618	0.117316	0.00905153	0.173525	0.111041	0.121794	-0.20424	0.109121	0.0612497	-0.294563	0.205611	0.15398	-0.0559517	0.0717351	0.436594	-	-	-	0.113141	156	169545	0.11179	121.496
EO%GRAN	Eosinophil percentage of granulocytes	GCST004617	3	-0.0337998	0.0867491	0.696812	-0.307688	0.19993	0.126318	0.0122074	0.13134	0.0298759	0.0368798	0.0241414	0.128031	0.850438	0.177792	0.255637	0.488021	-0.0337998	0.0867491	0.697465	-	-	-	0.0316406	128	170536	0.0726397	96.7788
BASO%GRAN	Basophil percentage of granulocytes	GCST004634	3	-0.200562	0.142194	0.158398	-0.0540821	0.257783	0.834794	-0.00716208	0.498164	0.304167	0.285686	-0.17876	0.205918	0.385335	-0.361139	0.254764	0.163211	-0.200562	0.142194	0.165274	-	-	-	0.263043	46	170223	0.0256384	94.875
NEUT%GRAN	Neutrophil percentage of granulocytes	GCST004623	3	0.0282823	0.0886786	0.74978	0.34998	0.196009	0.0767668	-0.0143878	0.0689403	0.0853267	0.114235	-0.0652639	0.132994	0.623618	-0.252628	0.254283	0.322504	0.0282823	0.0886786	0.750343	-	-	-	0.0789916	119	170672	0.0661857	94.9248
Round 5 B2 (hospitalized covid vs. population)
Standard abbreviation	Long name	GWAS ID	GWAS type (3: Astle WJ)	b_IVW_MRE	se_IVW_MRE	pval_IVW_MRE	b_Egger	se_Egger	pval_Egger	Egger_intercept	pval_intercept	Het_IVW_pval	Het_Egger_pval	b_W_Med	se_W_Med	pval_W_Med	b_W_Mod	se_W_Mod	pval_W_Mod	b_PRESSO_raw	se_PRESSO_raw	pval_PRESSO_raw	b_PRESSO_corrected	se_PRESSO_corrected	pval_PRESSO_corrected	pval_PRESSO_Global	nsnps	samplesize.exposure	Total_R_Square	F_stat_sim
WBC#	White blood cell count	GCST004610	3	-0.130325	0.0604111	0.0309819	-0.130768	0.142893	0.361948	1.8482e-05	0.997272	0.0259257	0.0224092	-0.110097	0.0849389	0.19491	-0.222221	0.156351	0.157802	-0.130325	0.0604111	0.0329587	-0.106791	0.0563126	0.0603114	0.0258197	122	172435	0.0657412	92.9188
EO#	Eosinophil count	GCST004606	3	-0.0460595	0.0526128	0.381333	-0.20012	0.120872	0.100101	0.00710825	0.159492	0.0581169	0.0665938	0.0181239	0.0774763	0.815041	0.0300155	0.138985	0.829339	-0.0460595	0.0526128	0.382865	-	-	-	0.0561594	138	172275	0.0811021	101.245
BASO#	Basophil count	GCST004618	3	-0.241286	0.0944609	0.0106387	-0.135435	0.19604	0.492563	-0.00450006	0.539623	0.0563877	0.0508359	-0.134563	0.129374	0.29829	-0.131098	0.198982	0.512697	-0.241286	0.0944609	0.0133857	-	-	-	0.0552632	57	171846	0.0285562	86.0923
NEUT#	Neutrophil count	GCST004629	3	-0.120858	0.0633773	0.0565267	0.0136654	0.145538	0.925367	-0.00567528	0.306864	0.0431647	0.0442285	-0.138319	0.0957822	0.148711	-0.142305	0.118137	0.231003	-0.120858	0.0633773	0.0591837	-0.0956472	0.058344	0.104074	0.0454128	109	170702	0.0601736	94.2363
MONO#	Monocyte count	GCST004625	3	-0.021538	0.0432074	0.618146	0.010838	0.0804391	0.892999	-0.00188232	0.633575	0.0428073	0.0391529	-0.00236353	0.0643274	0.970691	0.0359417	0.0810075	0.657898	-0.021538	0.0432074	0.618862	-0.0193048	0.0389329	0.620722	0.0461039	154	170721	0.130531	144.704
LYMPH#	Lymphocyte count	GCST004627	3	-0.113373	0.0532016	0.0330883	-0.144237	0.142733	0.314158	0.00123474	0.815866	0.537177	0.513508	-0.172948	0.0822545	0.0355017	-0.303806	0.177344	0.0891178	-0.113373	0.0532016	0.0350003	-	-	-	0.539147	129	171643	0.0669298	89.0544
MYELOID#	Myeloid white cell count	GCST004626	3	-0.0917327	0.0598625	0.125426	0.00350707	0.139021	0.979919	-0.00407559	0.449223	0.063799	0.0609027	-0.109867	0.0850879	0.196629	-0.0999939	0.11186	0.373264	-0.0917327	0.0598625	0.128221	-	-	-	0.0763158	114	169219	0.0648666	96.2866
GRAN#	Granulocyte count	GCST004614	3	-0.0968724	0.0640648	0.130508	0.0311984	0.149181	0.834744	-0.00542065	0.343896	0.0158175	0.0159133	-0.119784	0.0919291	0.192574	-0.132937	0.113767	0.245179	-0.0968724	0.0640648	0.133429	-0.0713887	0.0592189	0.230667	0.0178899	109	169822	0.0611645	95.2943
(NEUT+EO)#	Sum neutrophil eosinophil counts	GCST004613	3	-0.0991146	0.0608264	0.103214	-0.0431388	0.142715	0.763042	-0.00236808	0.665219	0.112887	0.102976	-0.118835	0.0893357	0.18345	-0.120943	0.115747	0.298448	-0.0991146	0.0608264	0.106182	-	-	-	0.111215	107	170384	0.0605039	96.3449
(BASO+NEUT)#	Sum basophil neutrophil counts	GCST004620	3	-0.101681	0.0612163	0.0967093	-0.0231094	0.141468	0.870547	-0.00334007	0.538886	0.103826	0.0969552	-0.135841	0.0958465	0.156402	-0.149171	0.116055	0.201422	-0.101681	0.0612163	0.0996097	-	-	-	0.117431	109	170143	0.0610814	95.3448
(EO+BASO)#	Sum eosinophil basophil counts	GCST004624	3	-0.0443592	0.0569986	0.436422	-0.122118	0.131587	0.355017	0.00346147	0.512957	0.00473116	0.00435032	-0.0475901	0.08036	0.553709	-0.15172	0.131327	0.249968	-0.0443592	0.0569986	0.437754	-0.0334821	0.0542411	0.538072	0.00467626	139	171771	0.0766272	94.693
EO%	Eosinophil percentage of white cells	GCST004600	3	-0.029868	0.0575064	0.603491	-0.122434	0.132751	0.358077	0.00415776	0.440374	0.00707364	0.00672509	0.0266623	0.0852952	0.754594	0.0809932	0.155818	0.604077	-0.029868	0.0575064	0.604361	-	-	-	0.0056391	133	172378	0.0758714	98.335
BASO%	Basophil percentage of white cells	GCST004631	3	-0.215647	0.0903301	0.0169717	-0.0609304	0.17003	0.721835	-0.00749649	0.289119	0.278816	0.286127	-0.232923	0.127528	0.067783	-0.248581	0.169391	0.149354	-0.215647	0.0903301	0.0213337	-	-	-	0.268889	45	171996	0.0263449	100.694
NEUT%	Neutrophil percentage of white cells	GCST004633	3	0.0639912	0.07981	0.422672	-0.0852743	0.207548	0.682042	0.00579437	0.437596	0.00029739	0.000280857	-0.0464081	0.101455	0.647364	-0.271495	0.185023	0.145356	0.0639912	0.07981	0.424536	0.0866539	0.0754183	0.253279	0.000485437	103	171542	0.047424	78.9827
MONO%	Monocyte percentage of white cells	GCST004609	3	-0.00407097	0.0446929	0.927423	-0.0440909	0.0851805	0.605478	0.00225639	0.581505	0.0234237	0.0214788	0.00402567	0.0666985	0.951872	0.0049795	0.0795617	0.950177	-0.00407097	0.0446929	0.927542	-	-	-	0.0230519	154	170494	0.126779	140.358
LYMPH%	Lymphocyte percentage of white cells	GCST004632	3	-0.0396516	0.0863956	0.646267	0.0809048	0.244286	0.741162	-0.00440975	0.59871	4.23822e-07	3.48247e-07	-0.0672586	0.106519	0.527764	-0.11004	0.171063	0.521436	-0.0396516	0.0863956	0.647207	-0.0936047	0.0764077	0.223316	<0.000467289719626168	107	171748	0.048905	78.4985
GRAN%MYELOID	Granulocyte percentage of myeloid white cells	GCST004608	3	-0.00154938	0.0440552	0.971945	0.00220175	0.0914271	0.980819	-0.000193996	0.962679	0.32008	0.299869	0.0509048	0.0692328	0.462175	0.0245549	0.100957	0.808165	-0.00154938	0.0440552	0.971992	-	-	-	0.321192	151	169545	0.110087	123.608
EO%GRAN	Eosinophil percentage of granulocytes	GCST004617	3	-0.0332613	0.0581482	0.567316	-0.15336	0.134844	0.257601	0.00531495	0.325482	0.018166	0.0184494	0.0269358	0.0875424	0.758319	0.0473776	0.163728	0.77278	-0.0332613	0.0581482	0.568343	-	-	-	0.0146825	126	170536	0.0708059	95.833
BASO%GRAN	Basophil percentage of granulocytes	GCST004634	3	-0.159104	0.0893479	0.0749579	-0.158193	0.16643	0.347046	-4.34858e-05	0.99483	0.397345	0.35719	-0.15122	0.130134	0.245222	-0.232119	0.167438	0.172487	-0.159104	0.0893479	0.0817093	-	-	-	0.401087	46	170223	0.0256384	94.875
NEUT%GRAN	Neutrophil percentage of granulocytes	GCST004623	3	0.0192006	0.0618672	0.756294	0.157375	0.138913	0.259611	-0.00613951	0.269027	0.0100459	0.0107764	-0.0144783	0.0914742	0.874238	0.174123	0.147015	0.238679	0.0192006	0.0618672	0.756851	-	-	-	0.0123932	117	170672	0.0652884	95.2385
Round 5 C2 (covid vs. population)
Standard abbreviation	Long name	GWAS ID	GWAS type (3: Astle WJ)	b_IVW_MRE	se_IVW_MRE	pval_IVW_MRE	b_Egger	se_Egger	pval_Egger	Egger_intercept	pval_intercept	Het_IVW_pval	Het_Egger_pval	b_W_Med	se_W_Med	pval_W_Med	b_W_Mod	se_W_Mod	pval_W_Mod	b_PRESSO_raw	se_PRESSO_raw	pval_PRESSO_raw	b_PRESSO_corrected	se_PRESSO_corrected	pval_PRESSO_corrected	pval_PRESSO_Global	nsnps	samplesize.exposure	Total_R_Square	F_stat_sim
WBC#	White blood cell count	GCST004610	3	-0.0190343	0.03514	0.588045	-0.0949862	0.0832937	0.256363	0.00315215	0.316536	9.35045e-07	1.03224e-06	-0.0261961	0.0448997	0.5596	-0.040971	0.0987604	0.678972	-0.0190343	0.03514	0.589025	0.00129174	0.0295496	0.965204	<0.000403225806451613	124	172435	0.0665438	92.5362
EO#	Eosinophil count	GCST004606	3	-0.0116566	0.0254157	0.646495	-0.067728	0.0587921	0.251274	0.00256849	0.292066	0.143125	0.145571	-0.044529	0.0396025	0.260844	-0.0444261	0.0617571	0.473097	-0.0116566	0.0254157	0.647196	-	-	-	0.148601	143	172275	0.082704	99.6352
BASO#	Basophil count	GCST004618	3	-0.0839518	0.0481413	0.0811831	-0.0907649	0.102502	0.37961	0.000281881	0.940101	0.0271959	0.022133	-0.0934376	0.0660987	0.157478	-0.0874135	0.0885255	0.327529	-0.0839518	0.0481413	0.0864813	-0.104083	0.0456959	0.0265119	0.0338983	59	171846	0.0290633	84.6509
NEUT#	Neutrophil count	GCST004629	3	-0.0389402	0.039031	0.318437	-0.0706373	0.0905608	0.437066	0.00132075	0.6986	2.03781e-08	1.55772e-08	-0.0426147	0.0474582	0.369216	-0.110649	0.0773487	0.155377	-0.0389402	0.039031	0.320607	-0.017583	0.0329596	0.594783	<0.000446428571428571	112	170702	0.0609961	92.9657
MONO#	Monocyte count	GCST004625	3	0.00224737	0.020211	0.911461	-0.00085589	0.0374495	0.981795	0.000179682	0.921615	0.206227	0.190892	-0.010925	0.0292481	0.708754	-0.00675741	0.0351742	0.847901	0.00224737	0.020211	0.911603	-	-	-	0.222956	159	170721	0.1334	143.234
LYMPH#	Lymphocyte count	GCST004627	3	0.00950147	0.0270362	0.725262	0.0119706	0.0712141	0.866769	-9.94839e-05	0.970142	0.313939	0.292594	0.00545247	0.0422098	0.897219	-0.0530714	0.0611418	0.386967	0.00950147	0.0270362	0.725822	-	-	-	0.303759	133	171643	0.0692264	89.34
MYELOID#	Myeloid white cell count	GCST004626	3	-0.0376575	0.0352898	0.28593	-0.0343032	0.0824463	0.678143	-0.000142592	0.964137	5.2989e-06	4.00632e-06	-0.0494669	0.0469927	0.292501	-0.114109	0.0747626	0.129685	-0.0376575	0.0352898	0.288165	-0.0155292	0.0292094	0.596002	<0.000431034482758621	116	169219	0.0654189	95.4321
GRAN#	Granulocyte count	GCST004614	3	-0.0364833	0.0386639	0.345373	-0.0452373	0.0911101	0.620532	0.000367379	0.915606	1.67876e-08	1.19565e-08	-0.0523952	0.0464736	0.259566	-0.111434	0.0738289	0.134076	-0.0364833	0.0386639	0.347441	-0.0148714	0.032629	0.649461	<0.00045045045045045	111	169822	0.0618016	94.552
(NEUT+EO)#	Sum neutrophil eosinophil counts	GCST004613	3	-0.0280276	0.0382592	0.46382	-0.0833972	0.0902407	0.35748	0.00232465	0.499329	1.38769e-07	1.23279e-07	-0.0318947	0.0459202	0.487327	-0.102528	0.0768988	0.185244	-0.0280276	0.0382592	0.465407	-0.00626604	0.0318394	0.844356	<0.000458715596330275	109	170384	0.061125	95.5479
(BASO+NEUT)#	Sum basophil neutrophil counts	GCST004620	3	-0.0342098	0.0389058	0.37924	-0.0610061	0.090567	0.501977	0.00112419	0.743576	1.56066e-08	1.16608e-08	-0.0311625	0.0477463	0.513971	-0.096804	0.0770115	0.211389	-0.0342098	0.0389058	0.38114	-0.0128168	0.0328643	0.697296	<0.000446428571428571	112	170143	0.0619264	94.0745
(EO+BASO)#	Sum eosinophil basophil counts	GCST004624	3	-0.0168539	0.0307704	0.583877	-0.0417796	0.0712267	0.558429	0.00110268	0.698385	2.22696e-05	1.83595e-05	-0.0522303	0.0391428	0.182088	-0.0458337	0.0561442	0.415664	-0.0168539	0.0307704	0.584737	-0.0139201	0.0254487	0.585258	<0.00034965034965035	143	171771	0.0778321	93.4916
EO%	Eosinophil percentage of white cells	GCST004600	3	-0.00583221	0.0273795	0.831316	-0.0508259	0.0635178	0.42501	0.00200012	0.433657	0.0433644	0.0416652	-0.0231684	0.0404018	0.566339	-0.0296371	0.0620208	0.633519	-0.00583221	0.0273795	0.831635	-	-	-	0.0412409	137	172378	0.0772743	97.2291
BASO%	Basophil percentage of white cells	GCST004631	3	-0.079082	0.0490504	0.106906	-0.0483805	0.0952969	0.614271	-0.00146191	0.70794	0.0785685	0.0667261	-0.0772808	0.0673866	0.251453	-0.0578188	0.0755483	0.448166	-0.079082	0.0490504	0.114056	-	-	-	0.104444	45	171996	0.0263449	100.694
NEUT%	Neutrophil percentage of white cells	GCST004633	3	0.00903813	0.0348684	0.795476	-0.100476	0.091567	0.27507	0.00423894	0.19899	0.06444	0.0718194	-0.0417986	0.0506575	0.409302	-0.129298	0.101166	0.204068	0.00903813	0.0348684	0.795988	-	-	-	0.0585714	105	171542	0.0480042	78.426
MONO%	Monocyte percentage of white cells	GCST004609	3	-0.0107653	0.020527	0.59997	0.00631634	0.0390188	0.871606	-0.000962163	0.607111	0.181796	0.171483	-0.0129431	0.0315755	0.681873	0.00189049	0.039815	0.962188	-0.0107653	0.020527	0.600696	-	-	-	0.181056	161	170494	0.129375	137.004
LYMPH%	Lymphocyte percentage of white cells	GCST004632	3	-0.00686917	0.0372729	0.853783	0.154601	0.103993	0.139994	-0.00592395	0.0995311	0.0022545	0.00351184	0.0611308	0.0494616	0.216487	0.110341	0.0875942	0.21045	-0.00686917	0.0372729	0.854122	-	-	-	0.0036036	111	171748	0.0502989	77.8265
GRAN%MYELOID	Granulocyte percentage of myeloid white cells	GCST004608	3	-0.00940477	0.0221099	0.670571	-0.0432021	0.0454429	0.343281	0.00176163	0.395826	0.176226	0.172764	-0.0161577	0.0330847	0.625285	-0.0168557	0.049159	0.732161	-0.00940477	0.0221099	0.671173	-	-	-	0.172549	153	169545	0.110737	122.712
EO%GRAN	Eosinophil percentage of granulocytes	GCST004617	3	0.00709962	0.0284057	0.802636	-0.0847029	0.0658486	0.200687	0.00405855	0.125236	0.0357398	0.0442384	-0.0364301	0.043043	0.397349	-0.0525249	0.0634729	0.409496	0.00709962	0.0284057	0.80304	-	-	-	0.0375	128	170536	0.0726397	96.7788
BASO%GRAN	Basophil percentage of granulocytes	GCST004634	3	-0.0645445	0.049303	0.190488	-0.0506168	0.0938778	0.592483	-0.000648398	0.861825	0.0973788	0.0814911	-0.067547	0.0686215	0.324947	-0.0600863	0.0734278	0.417496	-0.0645445	0.049303	0.197133	-	-	-	0.105435	46	170223	0.0256384	94.875
NEUT%GRAN	Neutrophil percentage of granulocytes	GCST004623	3	-0.00840938	0.0296102	0.776408	0.0445824	0.0670714	0.507561	-0.00233915	0.380281	0.0515235	0.0505771	0.0317034	0.045177	0.482828	0.0371754	0.0632054	0.557553	-0.00840938	0.0296102	0.77691	-	-	-	0.0474576	118	170672	0.0659131	95.335
Round 4 A2 (very severe respiratory confirmed covid vs. population)
Standard abbreviation	Long name	GWAS ID	GWAS type (3: Astle WJ)	b_IVW_MRE	se_IVW_MRE	pval_IVW_MRE	b_Egger	se_Egger	pval_Egger	Egger_intercept	pval_intercept	Het_IVW_pval	Het_Egger_pval	b_W_Med	se_W_Med	pval_W_Med	b_W_Mod	se_W_Mod	pval_W_Mod	b_PRESSO_raw	se_PRESSO_raw	pval_PRESSO_raw	b_PRESSO_corrected	se_PRESSO_corrected	pval_PRESSO_corrected	pval_PRESSO_Global	nsnps	samplesize.exposure	Total_R_Square	F_stat_sim
WBC#	White blood cell count	GCST004610	3	-0.264722	0.0854956	0.00195935	-0.523918	0.201428	0.010444	0.010764	0.15747	0.507198	0.533518	-0.322807	0.133577	0.0156644	-0.36087	0.187336	0.0563715	-0.264722	0.0854956	0.00242713	-	-	-	0.507258	124	172435	0.0665438	92.5362
EO#	Eosinophil count	GCST004606	3	0.0586244	0.0815863	0.472414	-0.276033	0.185928	0.139859	0.0153975	0.0476038	0.106138	0.144342	0.175112	0.126444	0.166086	0.228679	0.214293	0.28771	0.0586244	0.0815863	0.473586	-	-	-	0.110417	144	172275	0.083105	99.4231
BASO#	Basophil count	GCST004618	3	-0.314032	0.125925	0.0126386	-0.139392	0.269817	0.607423	-0.00749527	0.460895	0.673417	0.658678	-0.316325	0.196534	0.107503	-0.401289	0.320125	0.21504	-0.314032	0.125925	0.0155118	-	-	-	0.674576	59	171846	0.0290633	84.6509
NEUT#	Neutrophil count	GCST004629	3	-0.3439	0.0946864	0.000281246	-0.378712	0.214734	0.0805452	0.0014807	0.856844	0.246798	0.227087	-0.38591	0.148673	0.00944023	-0.518887	0.194309	0.00870342	-0.3439	0.0946864	0.000425775	-	-	-	0.248673	113	170702	0.0613398	92.6622
MONO#	Monocyte count	GCST004625	3	-0.0248876	0.0681776	0.715082	0.0439247	0.12741	0.73074	-0.00398071	0.523231	0.0760389	0.0717624	0.0356701	0.108531	0.74241	0.00244016	0.119571	0.983744	-0.0248876	0.0681776	0.715567	-	-	-	0.075	160	170721	0.133804	142.77
LYMPH#	Lymphocyte count	GCST004627	3	-0.0451838	0.0912106	0.620333	-0.0835073	0.250403	0.739289	0.00151147	0.869643	0.152997	0.139622	-0.0566053	0.130922	0.66548	-0.0631538	0.250299	0.801185	-0.0451838	0.0912106	0.621145	-	-	-	0.15037	135	171643	0.0704622	89.5877
MYELOID#	Myeloid white cell count	GCST004626	3	-0.319001	0.0892191	0.000349583	-0.299761	0.204248	0.144934	-0.000832033	0.916696	0.294781	0.272946	-0.343798	0.141823	0.0153446	-0.388534	0.17315	0.0267357	-0.319001	0.0892191	0.000510821	-	-	-	0.306838	117	169219	0.0657048	95.0299
GRAN#	Granulocyte count	GCST004614	3	-0.320006	0.096969	0.000966549	-0.40218	0.223896	0.0751948	0.00349686	0.684399	0.0809126	0.0731875	-0.424437	0.142558	0.00290811	-0.580143	0.193954	0.00342472	-0.320006	0.096969	0.00129998	-	-	-	0.0816964	112	169822	0.0621315	94.208
(NEUT+EO)#	Sum neutrophil eosinophil counts	GCST004613	3	-0.31984	0.0935501	0.000628723	-0.428454	0.216963	0.050846	0.00460875	0.579878	0.227983	0.214532	-0.42053	0.145976	0.00396642	-0.593089	0.184499	0.00171892	-0.31984	0.0935501	0.000885292	-	-	-	0.238636	110	170384	0.0614602	95.1985
(BASO+NEUT)#	Sum basophil neutrophil counts	GCST004620	3	-0.359932	0.0941433	0.000131712	-0.414474	0.214341	0.0556943	0.00234102	0.777299	0.244265	0.225661	-0.431465	0.14652	0.0032321	-0.541897	0.185789	0.00427432	-0.359932	0.0941433	0.000216941	-	-	-	0.238938	113	170143	0.0622672	93.7551
(EO+BASO)#	Sum eosinophil basophil counts	GCST004624	3	0.0318744	0.0861655	0.711441	-0.279579	0.19634	0.156653	0.0138515	0.0801635	0.0287243	0.0390764	0.172525	0.126563	0.172834	0.277536	0.198893	0.165057	0.0318744	0.0861655	0.711988	-	-	-	0.0222222	144	171771	0.0781432	93.2134
EO%	Eosinophil percentage of white cells	GCST004600	3	0.0946253	0.0876797	0.280491	-0.142228	0.199475	0.47705	0.0106671	0.188675	0.0410331	0.0459756	0.203237	0.1373	0.138809	0.299792	0.221803	0.178709	0.0946253	0.0876797	0.282374	-	-	-	0.0410072	139	172378	0.0779046	96.6118
BASO%	Basophil percentage of white cells	GCST004631	3	-0.270562	0.125828	0.031535	0.0821332	0.256676	0.750527	-0.0172106	0.11025	0.782998	0.841211	-0.313327	0.206298	0.128811	-0.253217	0.265312	0.34509	-0.270562	0.125828	0.0370699	-	-	-	0.78	45	171996	0.0263449	100.694
NEUT%	Neutrophil percentage of white cells	GCST004633	3	0.0405221	0.118892	0.733231	-0.32557	0.304702	0.287751	0.0143031	0.195036	0.0108774	0.012824	-0.0621845	0.170364	0.715104	-0.668004	0.322596	0.0408149	0.0405221	0.118892	0.733905	-	-	-	0.00841121	107	171542	0.0486264	77.9577
MONO%	Monocyte percentage of white cells	GCST004609	3	0.0434317	0.0663708	0.512868	-0.00460837	0.126529	0.970992	0.0026586	0.655927	0.362327	0.34586	0.0352917	0.103518	0.733161	-0.168661	0.139124	0.22717	0.0434317	0.0663708	0.513801	-	-	-	0.353086	162	170494	0.129598	136.393
LYMPH%	Lymphocyte percentage of white cells	GCST004632	3	0.0632177	0.134097	0.637332	0.00531252	0.386342	0.989054	0.00208767	0.873243	5.99272e-06	4.55673e-06	0.156656	0.160122	0.327897	0.24123	0.339986	0.479484	0.0632177	0.134097	0.638258	0.000611039	0.122266	0.996022	<0.000446428571428571	112	171748	0.050937	78.11
GRAN%MYELOID	Granulocyte percentage of myeloid white cells	GCST004608	3	-0.05154	0.0724358	0.476758	-0.123338	0.150676	0.414301	0.00365603	0.587371	0.30394	0.29034	-0.00666344	0.114668	0.95366	0.0537231	0.191693	0.779655	-0.05154	0.0724358	0.477827	-	-	-	0.297115	156	169545	0.11179	121.496
EO%GRAN	Eosinophil percentage of granulocytes	GCST004617	3	0.0605339	0.0934419	0.517099	-0.203837	0.214933	0.344756	0.0118312	0.174758	0.00841177	0.0101058	0.177588	0.1317	0.177521	0.299498	0.206312	0.149058	0.0605339	0.0934419	0.518268	-	-	-	0.0113281	128	170536	0.0726397	96.7788
BASO%GRAN	Basophil percentage of granulocytes	GCST004634	3	-0.20237	0.135089	0.13412	-0.0876288	0.258097	0.735834	-0.00558892	0.595983	0.677393	0.649619	-0.307948	0.21519	0.152416	-0.280233	0.247208	0.262969	-0.20237	0.135089	0.141103	-	-	-	0.657609	46	170223	0.0256384	94.875
NEUT%GRAN	Neutrophil percentage of granulocytes	GCST004623	3	-0.106753	0.0985802	0.27885	0.317472	0.215708	0.143768	-0.0190397	0.0296328	0.00864201	0.0177977	-0.222226	0.142397	0.118615	-0.292177	0.21793	0.182596	-0.106753	0.0985802	0.281058	-	-	-	0.00840336	119	170672	0.0661857	94.9248
Round 4 B2 (hospitalized covid vs. population)
Standard abbreviation	Long name	GWAS ID	GWAS type (3: Astle WJ)	b_IVW_MRE	se_IVW_MRE	pval_IVW_MRE	b_Egger	se_Egger	pval_Egger	Egger_intercept	pval_intercept	Het_IVW_pval	Het_Egger_pval	b_W_Med	se_W_Med	pval_W_Med	b_W_Mod	se_W_Mod	pval_W_Mod	b_PRESSO_raw	se_PRESSO_raw	pval_PRESSO_raw	b_PRESSO_corrected	se_PRESSO_corrected	pval_PRESSO_corrected	pval_PRESSO_Global	nsnps	samplesize.exposure	Total_R_Square	F_stat_sim
WBC#	White blood cell count	GCST004610	3	-0.193721	0.0762836	0.0111017	-0.268597	0.180307	0.138893	0.00311054	0.647313	0.0764881	0.0698425	-0.186364	0.116096	0.108437	-0.442963	0.199251	0.0280329	-0.193721	0.0762836	0.012348	-	-	-	0.0685484	124	172435	0.0665438	92.5362
EO#	Eosinophil count	GCST004606	3	0.0452034	0.0683521	0.5084	-0.155393	0.157042	0.324111	0.00926525	0.158509	0.0561679	0.0643346	0.0388006	0.103643	0.70813	0.067279	0.184323	0.71565	0.0452034	0.0683521	0.509472	-	-	-	0.0548951	143	172275	0.082704	99.6352
BASO#	Basophil count	GCST004618	3	-0.305555	0.116092	0.00848804	0.0386889	0.236554	0.870663	-0.0146031	0.101914	0.179009	0.22821	-0.283785	0.174603	0.104095	-0.273721	0.229677	0.238206	-0.305555	0.116092	0.0108581	-	-	-	0.177966	59	171846	0.0290633	84.6509
NEUT#	Neutrophil count	GCST004629	3	-0.199872	0.0813613	0.0140257	-0.173613	0.186527	0.353994	-0.00110611	0.875839	0.0701795	0.06206	-0.194208	0.118509	0.101262	-0.262618	0.162458	0.108792	-0.199872	0.0813613	0.0155605	-	-	-	0.0659292	113	170702	0.0613398	92.6622
MONO#	Monocyte count	GCST004625	3	-0.0560418	0.0543478	0.302462	-0.0139893	0.101677	0.890746	-0.0024123	0.624938	0.19283	0.181619	-0.0618462	0.0853066	0.46846	-0.0358995	0.105001	0.732886	-0.0560418	0.0543478	0.304048	-	-	-	0.192722	158	170721	0.131396	141.975
LYMPH#	Lymphocyte count	GCST004627	3	-0.138102	0.0699538	0.048361	-0.157679	0.189104	0.405889	0.000781688	0.911392	0.445829	0.421978	-0.135155	0.109079	0.215325	-0.191406	0.201653	0.344248	-0.138102	0.0699538	0.050433	-	-	-	0.441045	134	171643	0.0701882	89.9053
MYELOID#	Myeloid white cell count	GCST004626	3	-0.165142	0.0739604	0.0255595	-0.114549	0.17052	0.503083	-0.00217029	0.742318	0.247732	0.229873	-0.227426	0.115141	0.0482456	-0.24554	0.16373	0.136418	-0.165142	0.0739604	0.0274786	-	-	-	0.247009	117	169219	0.0657048	95.0299
GRAN#	Granulocyte count	GCST004614	3	-0.195403	0.0774974	0.0116883	-0.153739	0.180488	0.396177	-0.00176029	0.798547	0.158792	0.144391	-0.227915	0.119251	0.0559763	-0.346666	0.168192	0.0416274	-0.195403	0.0774974	0.0131079	-	-	-	0.150893	112	169822	0.0621315	94.208
(NEUT+EO)#	Sum neutrophil eosinophil counts	GCST004613	3	-0.190859	0.0757037	0.0116979	-0.210217	0.177171	0.238022	0.000816697	0.90394	0.295206	0.272764	-0.216091	0.117649	0.0662482	-0.304456	0.16192	0.0627394	-0.190859	0.0757037	0.0131446	-	-	-	0.308636	110	170384	0.0614602	95.1985
(BASO+NEUT)#	Sum basophil neutrophil counts	GCST004620	3	-0.218054	0.0816127	0.00754419	-0.192146	0.187609	0.307976	-0.00110108	0.878261	0.0546944	0.0480482	-0.225288	0.114931	0.0499712	-0.341511	0.159233	0.0341359	-0.218054	0.0816127	0.00866954	-	-	-	0.0606195	113	170143	0.0622672	93.7551
(EO+BASO)#	Sum eosinophil basophil counts	GCST004624	3	0.0579451	0.0712096	0.415802	-0.135878	0.162998	0.405906	0.00864719	0.188599	0.0260147	0.0294431	0.0113118	0.107425	0.916138	0.00629323	0.177334	0.971741	0.0579451	0.0712096	0.417164	0.0565518	0.0666356	0.397512	0.0293706	143	171771	0.0778321	93.4916
EO%	Eosinophil percentage of white cells	GCST004600	3	0.0939517	0.0757201	0.214689	-0.086207	0.173382	0.619846	0.00810321	0.250228	0.00343124	0.00377433	0.135949	0.111828	0.224099	0.137566	0.192617	0.476323	0.0939517	0.0757201	0.216809	0.0828946	0.0736798	0.262542	0.00434783	138	172378	0.0775145	96.8246
BASO%	Basophil percentage of white cells	GCST004631	3	-0.249818	0.111217	0.0246896	0.137556	0.211275	0.518463	-0.0188316	0.0360229	0.507274	0.667459	-0.223455	0.177862	0.208993	-0.238085	0.194784	0.228102	-0.249818	0.111217	0.0297595	-	-	-	0.526667	45	171996	0.0263449	100.694
NEUT%	Neutrophil percentage of white cells	GCST004633	3	-0.0112423	0.0974372	0.908144	-0.113261	0.25289	0.655173	0.00396465	0.66268	0.00835483	0.00726676	-0.0446412	0.134904	0.740711	-0.487476	0.282987	0.0878756	-0.0112423	0.0974372	0.908362	0.0108762	0.0941056	0.908211	0.00654206	107	171542	0.0486264	77.9577
MONO%	Monocyte percentage of white cells	GCST004609	3	-0.0207692	0.0527102	0.693562	-0.0431192	0.100846	0.66954	0.00123698	0.794827	0.522951	0.502082	-0.0462432	0.0842354	0.583022	-0.0947854	0.0989634	0.339617	-0.0207692	0.0527102	0.694087	-	-	-	0.528882	161	170494	0.128066	135.618
LYMPH%	Lymphocyte percentage of white cells	GCST004632	3	-0.0487533	0.103996	0.639212	0.0665885	0.297396	0.823246	-0.00417933	0.67954	0.000157052	0.000129953	-0.0987	0.133066	0.458248	-0.192623	0.218637	0.380212	-0.0487533	0.103996	0.640132	-0.110985	0.093912	0.239859	0.00133929	112	171748	0.050937	78.11
GRAN%MYELOID	Granulocyte percentage of myeloid white cells	GCST004608	3	0.0114544	0.054892	0.834705	-0.0179359	0.118341	0.879735	0.00150415	0.777098	0.743258	0.725744	-0.00306562	0.0900062	0.972829	0.0663883	0.161569	0.681726	0.0114544	0.054892	0.834984	-	-	-	0.732353	153	169545	0.109899	121.783
EO%GRAN	Eosinophil percentage of granulocytes	GCST004617	3	0.0685658	0.0760847	0.367494	-0.125451	0.175844	0.476902	0.00865953	0.223501	0.0112337	0.0125522	0.0336576	0.113038	0.76589	-0.0528599	0.185271	0.77587	0.0685658	0.0760847	0.3692	0.0508918	0.0737425	0.491383	0.009375	128	170536	0.0726397	96.7788
BASO%GRAN	Basophil percentage of granulocytes	GCST004634	3	-0.168838	0.112184	0.132321	-0.0573219	0.211556	0.787694	-0.0053727	0.5324	0.582466	0.557264	-0.216496	0.191715	0.258788	-0.228699	0.197381	0.252704	-0.168838	0.112184	0.139309	-	-	-	0.591304	46	170223	0.0256384	94.875
NEUT%GRAN	Neutrophil percentage of granulocytes	GCST004623	3	-0.103423	0.0802865	0.197684	0.181665	0.177986	0.309517	-0.0127541	0.075957	0.0102432	0.0156816	-0.0114268	0.118908	0.923443	0.123867	0.175016	0.4805	-0.103423	0.0802865	0.200205	-	-	-	0.00798319	119	170672	0.0663201	95.1176

## Sheet: Table S24
Table S24. Primary discovery reverse MR analyses assessing the causal effects of COVID-19 severity and susceptibility on white blood cells.
Round 5 A2 (very severe respiratory confirmed covid vs. population)
Standard abbreviation	Long name	GWAS ID	GWAS type (1: Vuckovic D, 2: Chen MH)	b_IVW_MRE	se_IVW_MRE	pval_IVW_MRE	b_Egger	se_Egger	pval_Egger	Egger_intercept	pval_intercept	Het_IVW_pval	Het_Egger_pval	b_W_Med	se_W_Med	pval_W_Med	b_W_Mod	se_W_Mod	pval_W_Mod	b_PRESSO_raw	se_PRESSO_raw	pval_PRESSO_raw	b_PRESSO_corrected	se_PRESSO_corrected	pval_PRESSO_corrected	pval_PRESSO_Global	nsnps	samplesize.exposure	Total_R_Square	F_stat_sim	qval_IVW_MRE
WBC#	White blood cell count	GCST90002407	1	0.0118159	0.0241819	0.625106	0.046065	0.0681149	0.520571	-0.0101791	0.604865	1.93551e-70	2.63602e-68	0.0101537	0.00577245	0.0785784	0.007853	0.00575852	0.209789	0.0118159	0.0241819	0.638218	0.0115719	0.00397427	0.0436041	<0.00555555555555556	9	707407	0.182052	14309.5	0.871516
EO#	Eosinophil count	GCST90002381	1	-0.00934271	0.0113204	0.409203	-0.0220766	0.0320964	0.513704	0.0037868	0.681889	2.49118e-13	1.78251e-13	-0.011388	0.00672045	0.0901639	-0.0167065	0.00838989	0.0816125	-0.00934271	0.0113204	0.433121	-0.0187581	0.0057348	0.0307624	<0.00555555555555556	9	707407	0.182052	14309.5	0.840804
		GCST90002298	2	-0.00856043	0.0108626	0.430659	-0.0214688	0.0307155	0.507131	0.00384165	0.664342	3.26271e-14	2.69462e-14	-0.00775821	0.00667819	0.245347	-0.0163944	0.00711608	0.0501679	-0.00856043	0.0108626	0.453375	-0.0115607	0.0067588	0.147869	<0.00555555555555556	9	707407	0.182052	14309.5	0.840804
BASO#	Basophil count	GCST90002379	1	-0.0010178	0.0103729	0.921837	0.0032618	0.0297829	0.915864	-0.00127134	0.881361	6.53448e-10	2.33617e-10	-0.00353387	0.00602378	0.557436	-0.00374624	0.006248	0.56537	-0.0010178	0.0103729	0.92425	-0.00114688	0.00566025	0.846128	<0.00555555555555556	9	707407	0.182052	14309.5	0.979451
		GCST90002292	2	0.000247128	0.0102205	0.980709	0.00373955	0.0293118	0.902071	-0.00103871	0.901461	1.88593e-11	6.22737e-12	-0.000515497	0.00549041	0.925196	-0.00169089	0.00588052	0.781006	0.000247128	0.0102205	0.981302	-0.000140422	0.00538082	0.980027	<0.00555555555555556	9	707407	0.182052	14309.5	0.980709
NEUT#	Neutrophil count	GCST90002398	1	0.0111247	0.0145695	0.445132	0.0478458	0.0391355	0.261055	-0.0109129	0.345787	5.6867e-23	2.44335e-20	0.0196141	0.00617738	0.00149761	0.0175862	0.00587885	0.0172959	0.0111247	0.0145695	0.46705	0.0138092	0.00603867	0.0709326	<0.00555555555555556	9	707407	0.182052	14309.5	0.840804
		GCST90002351	2	0.0104765	0.0131084	0.424163	0.0416023	0.0351062	0.274669	-0.00929333	0.370643	4.49965e-23	9.91652e-21	0.0169233	0.00528446	0.00136256	0.0186148	0.00580838	0.0125215	0.0104765	0.0131084	0.447241	0.0185323	0.00159533	0.000313823	<0.00555555555555556	9	707407	0.182052	14309.5	0.840804
MONO#	Monocyte count	GCST90002393	1	-0.0174885	0.0120697	0.147348	-0.0600506	0.0300028	0.0854302	0.0126642	0.170224	5.60715e-16	5.48321e-12	-0.00610374	0.00690583	0.376776	-0.00331422	0.0101202	0.751706	-0.0174885	0.0120697	0.185385	-0.0113792	0.00681487	0.170289	<0.00555555555555556	9	707407	0.182052	14309.5	0.834972
		GCST90002340	2	-0.0175889	0.0115723	0.128533	-0.0538644	0.0294119	0.109723	0.0108366	0.224937	1.43329e-18	6.32815e-15	-0.00793497	0.00645122	0.218699	-0.00485235	0.00990864	0.637485	-0.0175889	0.0115723	0.167021	-0.013693	0.00747423	0.140895	<0.00555555555555556	9	707407	0.182052	14309.5	0.834972
LYMPH#	Lymphocyte count	GCST90002388	1	0.0128572	0.0355653	0.717719	0.0470265	0.101315	0.656623	-0.0101549	0.727105	2.38065e-158	2.33883e-156	-0.0089047	0.00559522	0.111501	-0.00315781	0.00637329	0.633586	0.0128572	0.0355653	0.727081	0.000566964	0.00343713	0.876982	<0.00555555555555556	9	707407	0.182052	14309.5	0.871516
		GCST90002316	2	0.0147702	0.0349718	0.672772	0.0439138	0.0988771	0.670358	-0.00869974	0.759759	3.78878e-192	2.07759e-190	-0.00378921	0.00468429	0.418561	-0.000887857	0.0051129	0.866454	0.0147702	0.0349718	0.683894	-0.000854558	0.00300012	0.787187	<0.00555555555555556	9	707407	0.182052	14309.5	0.871516
MYELOID#	Myeloid white cell count	GCST90002374	2	0.0123778	0.0220039	0.573757	0.0415651	0.0613826	0.520055	-0.00872245	0.623606	9.2358e-78	1.13154e-75	0.00804123	0.00486286	0.0982082	0.00657391	0.00511768	0.234895	0.0123778	0.0220039	0.589168	0.0118141	0.0040781	0.0442531	<0.00555555555555556	9	707407	0.182052	14309.5	0.871516
EO%	Eosinophil percentage of white cells	GCST90002382	1	-0.0135391	0.0140875	0.336516	-0.0380394	0.0392058	0.364244	0.00728671	0.522352	1.03678e-21	7.41477e-21	-0.00635326	0.00740365	0.390823	0.00215703	0.0135465	0.877433	-0.0135391	0.0140875	0.36466	0.009062	0.00571476	0.187986	<0.00555555555555556	9	707407	0.182052	14309.5	0.840804
BASO%	Basophil percentage of white cells	GCST90002380	1	-0.00556282	0.00617601	0.36774	-0.0138375	0.0174402	0.45358	0.00245813	0.625018	0.0075169	0.0053292	-0.0114415	0.0061718	0.0637621	-0.0185727	0.00791085	0.0468456	-0.00556282	0.00617601	0.394046	0.000949151	0.0064935	0.887908	<0.00555555555555556	9	707407	0.182052	14309.5	0.840804
NEUT%	Neutrophil percentage of white cells	GCST90002399	1	0.00503289	0.0138271	0.715867	0.024806	0.0389351	0.544318	-0.00587599	0.601332	3.25513e-20	6.79123e-20	0.0211891	0.00640346	0.000936291	0.0235353	0.00623205	0.00541525	0.00503289	0.0138271	0.725299	0.0120754	0.00502782	0.0614901	<0.00555555555555556	9	707407	0.182052	14309.5	0.871516
MONO%	Monocyte percentage of white cells	GCST90002394	1	-0.0286564	0.0191196	0.133926	-0.105573	0.0451064	0.0518044	0.0228782	0.108786	7.61621e-43	1.37143e-28	-0.00748062	0.00676633	0.268915	0.00184324	0.0066717	0.789338	-0.0286564	0.0191196	0.172308	-0.0123383	0.00107993	0.00757408	<0.00555555555555556	9	707407	0.182052	14309.5	0.834972
LYMPH%	Lymphocyte percentage of white cells	GCST90002389	1	0.00397792	0.0200429	0.842677	0.011911	0.0575383	0.841894	-0.00235764	0.886118	6.30236e-46	1.50153e-46	-0.00911342	0.00515227	0.0769248	-0.00915078	0.00513706	0.112722	0.00397792	0.0200429	0.847628	-0.0112281	0.00258676	0.00742469	<0.00555555555555556	9	707407	0.182052	14309.5	0.955034
Round 5 B2 (hospitalized covid vs. population)
Standard abbreviation	Long name	GWAS ID	GWAS type (1: Vuckovic D, 2: Chen MH)	b_IVW_MRE	se_IVW_MRE	pval_IVW_MRE	b_Egger	se_Egger	pval_Egger	Egger_intercept	pval_intercept	Het_IVW_pval	Het_Egger_pval	b_W_Med	se_W_Med	pval_W_Med	b_W_Mod	se_W_Mod	pval_W_Mod	b_PRESSO_raw	se_PRESSO_raw	pval_PRESSO_raw	b_PRESSO_corrected	se_PRESSO_corrected	pval_PRESSO_corrected	pval_PRESSO_Global	nsnps	samplesize.exposure	Total_R_Square	F_stat_sim	qval_IVW_MRE
WBC#	White blood cell count	GCST90002407	1	-0.00717971	0.0206921	0.728607	0.045645	0.0364415	0.299119	-0.0117489	0.19804	5.71299e-10	1.07536e-05	0.00910642	0.00770584	0.237303	0.0102828	0.00716965	0.22482	-0.00717971	0.0206921	0.746093	-0.0294805	0.0173928	0.339329	<0.01	5	1206629	0.0702744	16959	0.856176
EO#	Eosinophil count	GCST90002381	1	-0.013031	0.0238542	0.584874	-0.0220747	0.05762	0.727174	0.00201379	0.869765	2.16249e-13	5.89479e-14	-0.0171283	0.00980443	0.0806387	-0.0260326	0.00904974	0.0451666	-0.013031	0.0238542	0.613915	-0.00845099	-	-	<0.01	5	1206629	0.0702744	16959	0.784687
		GCST90002298	2	-0.012574	0.0227906	0.581139	-0.023467	0.0548193	0.697465	0.00242991	0.83576	4.55273e-14	1.52222e-14	-0.0191427	0.0091621	0.0366777	-0.0231351	0.00904112	0.0627127	-0.012574	0.0227906	0.610511	-0.011677	-	-	<0.01	5	1206629	0.0702744	16959	0.784687
BASO#	Basophil count	GCST90002379	1	-0.015941	0.0108733	0.142629	-0.0134506	0.0263949	0.645458	-0.000553594	0.921395	0.0138677	0.00592512	-0.0136751	0.00780878	0.0799025	-0.0137017	0.00797689	0.160987	-0.015941	0.0108733	0.21651	-0.00993372	0.00698548	0.25015	0.01	5	1206629	0.0702744	16959	0.532289
		GCST90002292	2	-0.0127909	0.0110308	0.246225	-0.0126323	0.0267856	0.669386	-3.53609e-05	0.99505	0.00462316	0.0017847	-0.011366	0.00690983	0.0999907	-0.0116259	0.00740596	0.191548	-0.0127909	0.0110308	0.310727	-0.0069918	0.00783802	0.438094	0.04	5	1206629	0.0702744	16959	0.597976
NEUT#	Neutrophil count	GCST90002398	1	0.00430063	0.0202977	0.832202	0.0602876	0.0329519	0.164741	-0.0124511	0.149059	2.2828e-09	0.000128511	0.0223174	0.00823217	0.00670819	0.024567	0.00721835	0.027192	0.00430063	0.0202977	0.84256	0.0117624	0.021236	0.677983	<0.01	5	1206629	0.0702744	16959	0.865276
		GCST90002351	2	0.00290974	0.0171502	0.865276	0.0507257	0.0268268	0.155023	-0.0107465	0.13527	2.59648e-08	0.000613668	0.0170198	0.00736102	0.0207695	0.0207019	0.00682814	0.03871	0.00290974	0.0171502	0.873511	0.0144465	0.0175494	0.561546	<0.01	5	1206629	0.0702744	16959	0.865276
MONO#	Monocyte count	GCST90002393	1	-0.0413834	0.0200673	0.0391855	-0.0938835	0.0344099	0.0720384	0.0116983	0.18121	1.11009e-09	2.75678e-05	-0.0459813	0.011432	5.76692e-05	-0.06977	0.0147238	0.0090465	-0.0413834	0.0200673	0.108178	-0.0293002	0.0247732	0.446827	<0.01	5	1206629	0.0702744	16959	0.333077
		GCST90002340	2	-0.0404152	0.0192635	0.0359031	-0.0842265	0.0363491	0.103353	0.00985418	0.263249	3.51836e-11	2.33082e-07	-0.0275786	0.0122909	0.0248433	-0.0649949	0.0123988	0.00633153	-0.0404152	0.0192635	0.103885	-0.0343118	0.0311498	0.469274	<0.01	5	1206629	0.0702744	16959	0.333077
LYMPH#	Lymphocyte count	GCST90002388	1	-0.0166937	0.0170094	0.326377	0.0315207	0.0266095	0.321485	-0.010723	0.131597	1.02169e-06	0.00317434	-0.00615057	0.00828506	0.457864	-0.00243109	0.0078603	0.772544	-0.0166937	0.0170094	0.381944	-0.0192101	0.0114756	0.236108	<0.01	5	1206629	0.0702744	16959	0.616489
		GCST90002316	2	-0.0142349	0.0167974	0.396746	0.0285298	0.0291194	0.39946	-0.00960869	0.192903	2.96842e-08	0.000100267	-0.00218074	0.00666222	0.743418	-0.000933294	0.00597853	0.88351	-0.0142349	0.0167974	0.444476	-0.0112948	0.00887266	0.330977	<0.01	5	1206629	0.0702744	16959	0.674469
MYELOID#	Myeloid white cell count	GCST90002374	2	-0.00586959	0.0188453	0.755449	0.0388422	0.034491	0.342052	-0.0100725	0.236014	4.6469e-11	6.9936e-07	0.00712298	0.00652959	0.275327	0.00931296	0.00621083	0.20813	-0.00586959	0.0188453	0.771007	7.7505e-05	0.0113174	0.995158	<0.01	5	1206629	0.0702744	16959	0.856176
EO%	Eosinophil percentage of white cells	GCST90002382	1	-0.0109255	0.0208374	0.600055	-0.0384711	0.0472591	0.475228	0.00613469	0.554963	4.53014e-10	2.22548e-09	-0.00742151	0.0107869	0.491444	-0.0282092	0.0115714	0.0713749	-0.0109255	0.0208374	0.627767	0.0192237	0.0058739	0.188787	<0.01	5	1206629	0.0702744	16959	0.784687
BASO%	Basophil percentage of white cells	GCST90002380	1	-0.0145968	0.0095984	0.128322	-0.0321385	0.0203126	0.211755	0.00389936	0.398844	0.0459303	0.0618708	-0.0221792	0.00836965	0.00805023	-0.0252264	0.00831054	0.0385732	-0.0145968	0.0095984	0.202963	-	-	-	0.05	5	1206629	0.0702744	16959	0.532289
NEUT%	Neutrophil percentage of white cells	GCST90002399	1	0.021609	0.0156941	0.168547	0.05205	0.0325094	0.207675	-0.00676963	0.365352	1.70291e-05	0.000182924	0.0330896	0.00793029	3.01195e-05	0.0360261	0.00822625	0.0118804	0.021609	0.0156941	0.240584	0.0198526	0.00918788	0.163283	<0.01	5	1206629	0.0702744	16959	0.532289
MONO%	Monocyte percentage of white cells	GCST90002394	1	-0.0395877	0.0300609	0.187867	-0.142236	0.0281104	0.0148975	0.0228598	0.0254095	1.40095e-21	0.00149171	-0.0166135	0.013489	0.218085	0.00201362	0.0159873	0.905848	-0.0395877	0.0300609	0.258245	-0.016433	-	-	<0.01	5	1206629	0.0702744	16959	0.532289
LYMPH%	Lymphocyte percentage of white cells	GCST90002389	1	-0.0122513	0.0122621	0.317734	-0.00558207	0.0294861	0.861933	-0.00148326	0.813776	0.00212945	0.000929114	-0.0147754	0.00733149	0.0438703	-0.0122457	0.0079182	0.19688	-0.0122513	0.0122621	0.374277	-0.0186683	0.00781499	0.0968472	0.01	5	1206629	0.0702744	16959	0.616489
Round 5 C2 (covid vs. population)
Standard abbreviation	Long name	GWAS ID	GWAS type (1: Vuckovic D, 2: Chen MH)	b_IVW_MRE	se_IVW_MRE	pval_IVW_MRE	b_Egger	se_Egger	pval_Egger	Egger_intercept	pval_intercept	Het_IVW_pval	Het_Egger_pval	b_W_Med	se_W_Med	pval_W_Med	b_W_Mod	se_W_Mod	pval_W_Mod	b_PRESSO_raw	se_PRESSO_raw	pval_PRESSO_raw	b_PRESSO_corrected	se_PRESSO_corrected	pval_PRESSO_corrected	pval_PRESSO_Global	nsnps	samplesize.exposure	Total_R_Square	F_stat_sim	qval_IVW_MRE
WBC#	White blood cell count	GCST90002407	1	-0.0887734	0.0634632	0.161868	-0.100801	0.216938	0.661712	0.00108578	0.955596	2.7264e-36	4.56332e-37	-0.0142707	0.0171117	0.404296	-0.00413369	0.0171306	0.817354	-0.0887734	0.0634632	0.211379	-0.114403	0.0679438	0.341178	<0.00714285714285714	7	1501994	0.0167587	3595.92	0.293785
EO#	Eosinophil count	GCST90002381	1	-0.0978228	0.0528441	0.064147	-0.0405592	0.178485	0.829235	-0.00517162	0.748583	1.17198e-24	8.721e-25	-0.0613692	0.0230569	0.00777611	-0.0474588	0.0222238	0.0766255	-0.0978228	0.0528441	0.113608	-0.127712	0.0286986	0.0469673	<0.00714285714285714	7	1501994	0.0167587	3595.92	0.289686
		GCST90002298	2	-0.089624	0.0515684	0.0822171	-0.0183518	0.173114	0.919696	-0.00643106	0.681964	5.26586e-27	1.08218e-26	-0.0498312	0.0213999	0.0198817	-0.0328569	0.0208721	0.166507	-0.089624	0.0515684	0.132884	-0.121524	0.0344028	0.0716375	<0.00714285714285714	7	1501994	0.0167587	3595.92	0.289686
BASO#	Basophil count	GCST90002379	1	-0.0416744	0.024861	0.0936794	-0.0370783	0.0849553	0.680717	-0.000414862	0.956668	0.000265983	0.000108197	-0.0204938	0.0176662	0.246027	-0.0271597	0.0186465	0.195495	-0.0416744	0.024861	0.144695	-0.0396611	0.0164066	0.0729693	<0.00714285714285714	7	1501994	0.0167587	3595.92	0.289686
		GCST90002292	2	-0.0406767	0.0270283	0.132332	-0.0297839	0.0923527	0.760121	-0.000982297	0.905771	4.14788e-06	1.52046e-06	-0.0148711	0.0179292	0.406857	-0.0167744	0.0199526	0.432729	-0.0406767	0.0270283	0.183037	-0.0403365	0.0208723	0.125449	<0.00714285714285714	7	1501994	0.0167587	3595.92	0.289686
NEUT#	Neutrophil count	GCST90002398	1	-0.0685086	0.0608592	0.260297	-0.101691	0.207493	0.644813	0.00299558	0.872554	1.94058e-32	5.05913e-33	-0.0145942	0.0179762	0.416872	-0.0156246	0.0202157	0.46893	-0.0685086	0.0608592	0.303299	-0.0331448	0.0203412	0.20171	<0.00714285714285714	7	1501994	0.0167587	3595.92	0.340388
		GCST90002351	2	-0.0722385	0.058595	0.217633	-0.118689	0.202057	0.582455	0.00415491	0.81818	6.08899e-37	2.71112e-37	-0.0175151	0.0167841	0.29669	-0.0128612	0.017433	0.488501	-0.0722385	0.058595	0.263743	-0.0451249	0.0233977	0.193577	<0.00714285714285714	7	1501994	0.0167587	3595.92	0.308314
MONO#	Monocyte count	GCST90002393	1	-0.105699	0.0806683	0.190096	-0.0421039	0.273994	0.883881	-0.00574614	0.816165	3.18995e-62	2.29366e-62	0.0105794	0.0205053	0.605902	0.0258871	0.0152858	0.141294	-0.105699	0.0806683	0.238019	-0.0739763	0.0297582	0.243481	<0.00714285714285714	7	1501994	0.0167587	3595.92	0.293785
		GCST90002340	2	-0.103236	0.0772881	0.181638	-0.029975	0.265782	0.914593	-0.00655637	0.783083	4.54575e-70	8.48739e-70	0.00396058	0.0192422	0.836925	0.0200572	0.0149593	0.228519	-0.103236	0.0772881	0.230071	-0.080615	0.0447448	0.322579	<0.00714285714285714	7	1501994	0.0167587	3595.92	0.293785
LYMPH#	Lymphocyte count	GCST90002388	1	-0.0493164	0.0289678	0.0886697	-0.0203788	0.0980856	0.843609	-0.0026125	0.76803	1.2327e-06	5.78734e-07	-0.0279311	0.0174971	0.110416	-0.017696	0.0209866	0.431438	-0.0493164	0.0289678	0.139565	-0.0374525	0.0225084	0.171458	<0.00714285714285714	7	1501994	0.0167587	3595.92	0.289686
		GCST90002316	2	-0.0457572	0.0298958	0.12588	-0.0176852	0.102921	0.870307	-0.00251005	0.785304	6.11979e-09	2.64766e-09	-0.0205369	0.0157319	0.191745	-0.00777107	0.0175386	0.673234	-0.0457572	0.0298958	0.176756	-0.00243381	0.0117536	0.84607	<0.00714285714285714	7	1501994	0.0167587	3595.92	0.289686
MYELOID#	Myeloid white cell count	GCST90002374	2	-0.0900598	0.0604581	0.136323	-0.102702	0.210473	0.646222	0.00112816	0.951996	3.93963e-43	6.22234e-44	-0.0130911	0.0153237	0.392934	-0.00994673	0.0146026	0.521178	-0.0900598	0.0604581	0.186903	-0.0443449	-	-	<0.00714285714285714	7	1501994	0.0167587	3595.92	0.289686
EO%	Eosinophil percentage of white cells	GCST90002382	1	-0.0703575	0.0391546	0.0723492	-0.00825121	0.130486	0.95203	-0.00560935	0.636656	8.78098e-13	1.07202e-12	-0.059255	0.025021	0.0178743	-0.0179446	0.0276161	0.539894	-0.0703575	0.0391546	0.122475	-0.099435	0.0329251	0.203565	<0.00714285714285714	7	1501994	0.0167587	3595.92	0.289686
BASO%	Basophil percentage of white cells	GCST90002380	1	-0.012995	0.0248136	0.600484	-0.00280329	0.0846865	0.974874	-0.000919905	0.903855	0.000298368	0.000125526	-0.0107383	0.0185747	0.563186	-0.00925502	0.0238661	0.711556	-0.012995	0.0248136	0.619256	-0.0177222	0.0220894	0.467341	<0.00714285714285714	7	1501994	0.0167587	3595.92	0.638014
NEUT%	Neutrophil percentage of white cells	GCST90002399	1	-0.00209468	0.0339974	0.950871	-0.0684985	0.111907	0.567232	0.00599483	0.558523	4.4043e-09	7.20921e-09	-0.00941983	0.0173185	0.586499	-0.00623952	0.0206568	0.772805	-0.00209468	0.0339974	0.952872	-0.017424	0.0117355	0.275909	<0.00714285714285714	7	1501994	0.0167587	3595.92	0.950871
MONO%	Monocyte percentage of white cells	GCST90002394	1	-0.043964	0.057716	0.446222	0.0324165	0.193889	0.873771	-0.00690001	0.694737	7.43372e-30	1.49922e-29	0.0197763	0.0197905	0.317659	0.0461437	0.0178928	0.0418316	-0.043964	0.057716	0.475087	-0.00202715	0.0160683	0.907587	<0.00714285714285714	7	1501994	0.0167587	3595.92	0.54184
LYMPH%	Lymphocyte percentage of white cells	GCST90002389	1	0.0289435	0.0451736	0.521706	0.0698804	0.15321	0.667438	-0.00369571	0.789193	4.80607e-17	2.10253e-17	-0.0095666	0.0189029	0.612793	-0.0170411	0.0188571	0.400982	0.0289435	0.0451736	0.545384	0.0100346	0.0236763	0.700248	<0.00714285714285714	7	1501994	0.0167587	3595.92	0.591267
Round 4 A2 (very severe respiratory confirmed covid vs. population)
Standard abbreviation	Long name	GWAS ID	GWAS type (1: Vuckovic D, 2: Chen MH)	b_IVW_MRE	se_IVW_MRE	pval_IVW_MRE	b_Egger	se_Egger	pval_Egger	Egger_intercept	pval_intercept	Het_IVW_pval	Het_Egger_pval	b_W_Med	se_W_Med	pval_W_Med	b_W_Mod	se_W_Mod	pval_W_Mod	b_PRESSO_raw	se_PRESSO_raw	pval_PRESSO_raw	b_PRESSO_corrected	se_PRESSO_corrected	pval_PRESSO_corrected	pval_PRESSO_Global	nsnps	samplesize.exposure	Total_R_Square	F_stat_sim	qval_IVW_MRE
WBC#	White blood cell count	GCST90002407	1	0.0134193	0.0256983	0.601542	0.0530148	0.0646504	0.443551	-0.0121616	0.526107	1.91158e-70	3.69034e-66	0.00918326	0.00559856	0.100945	0.00769616	0.00540347	0.197376	0.0134193	0.0256983	0.617654	0.00969457	0.00421023	0.104737	<0.00625	8	628126	0.178909	14047.2	0.846646
EO#	Eosinophil count	GCST90002381	1	-0.0124948	0.0115723	0.28027	-0.0274762	0.0293977	0.386047	0.00460542	0.595764	1.48467e-12	2.11666e-12	-0.0147755	0.00562525	0.00862308	-0.0177493	0.00572192	0.0172739	-0.0124948	0.0115723	0.316062	-0.0127523	0.00606731	0.0895486	<0.00625	8	628126	0.178909	14047.2	0.680657
		GCST90002298	2	-0.0120054	0.0109435	0.272628	-0.0269692	0.0276813	0.367546	0.00460631	0.574114	5.94288e-13	1.0722e-12	-0.0120094	0.00537575	0.0254835	-0.0170676	0.00507477	0.0120311	-0.0120054	0.0109435	0.308927	-0.017267	0.00423081	0.015083	<0.00625	8	628126	0.178909	14047.2	0.680657
BASO#	Basophil count	GCST90002379	1	-0.00253518	0.010725	0.813138	0.00119861	0.0279399	0.967174	-0.00114624	0.888099	1.21832e-09	4.13826e-10	-0.00740735	0.00558449	0.184702	-0.0122879	0.00579094	0.0715191	-0.00253518	0.010725	0.819906	-0.00412295	0.00447532	0.399183	<0.00625	8	628126	0.178909	14047.2	0.863959
		GCST90002292	2	-0.00101924	0.0105561	0.92308	0.00172428	0.0274747	0.951997	-0.000843825	0.916201	4.35962e-11	1.34983e-11	-0.00520648	0.00567718	0.359095	-0.00979647	0.00509183	0.0957706	-0.00101924	0.0105561	0.925786	-0.00291292	0.00440671	0.537837	<0.00625	8	628126	0.178909	14047.2	0.92308
NEUT#	Neutrophil count	GCST90002398	1	0.0123768	0.015358	0.420311	0.0500394	0.0363389	0.217675	-0.0115665	0.298295	6.62377e-23	4.19643e-19	0.0195484	0.00608609	0.00131827	0.0190947	0.00538131	0.00936462	0.0123768	0.015358	0.446818	0.0192214	0.00474318	0.0270683	<0.00625	8	628126	0.178909	14047.2	0.79392
		GCST90002351	2	0.0114599	0.0136205	0.40014	0.0422496	0.0323814	0.239785	-0.00952787	0.33562	2.03492e-22	2.82613e-19	0.0153452	0.00533713	0.00403794	0.0154029	0.0047331	0.013974	0.0114599	0.0136205	0.427944	0.0171382	0.00196483	0.00317231	<0.00625	8	628126	0.178909	14047.2	0.79392
MONO#	Monocyte count	GCST90002393	1	-0.021655	0.0113598	0.0566118	-0.0627286	0.0231508	0.0351262	0.0126339	0.0990986	1.86279e-12	1.43426e-07	-0.00924604	0.00712952	0.194677	-0.00148512	0.0121151	0.905882	-0.021655	0.0113598	0.0982916	-0.011585	0.00755686	0.200039	<0.00625	8	628126	0.178909	14047.2	0.42284
		GCST90002340	2	-0.021375	0.0107977	0.0477501	-0.0568106	0.022889	0.0476755	0.0109733	0.139193	2.92863e-14	1.27567e-09	-0.00898838	0.00668347	0.178668	-0.00473204	0.0135553	0.737285	-0.021375	0.0107977	0.0882357	-0.0138804	0.00781367	0.15031	<0.00625	8	628126	0.178909	14047.2	0.42284
LYMPH#	Lymphocyte count	GCST90002388	1	0.0166051	0.0378795	0.661121	0.0634772	0.0965642	0.535339	-0.0143968	0.613029	3.03598e-158	5.88167e-152	-0.00739985	0.00546019	0.175342	-0.00122447	0.00567363	0.835284	0.0166051	0.0378795	0.674331	8.93914e-05	0.00385331	0.982949	<0.00625	8	628126	0.178909	14047.2	0.846646
		GCST90002316	2	0.0182126	0.0371104	0.623591	0.0593614	0.0941337	0.551545	-0.0127308	0.647457	1.89234e-191	2.8111e-185	-0.00316981	0.00477698	0.506973	-0.00110383	0.00463688	0.818657	0.0182126	0.0371104	0.638601	-0.00444229	0.00623332	0.549979	<0.00625	8	628126	0.178909	14047.2	0.846646
MYELOID#	Myeloid white cell count	GCST90002374	2	0.0132821	0.0231476	0.566104	0.0454928	0.0579359	0.462191	-0.00998197	0.562865	1.45184e-76	9.03419e-73	0.00726999	0.00445339	0.102582	0.00549222	0.00480591	0.290696	0.0132821	0.0231476	0.584061	0.0089041	0.00327549	0.0726474	<0.00625	8	628126	0.178909	14047.2	0.846646
EO%	Eosinophil percentage of white cells	GCST90002382	1	-0.0174645	0.0143824	0.224635	-0.0464834	0.0351408	0.234088	0.00892182	0.399156	3.26531e-20	3.70565e-18	-0.0169762	0.00698618	0.0151003	-0.0206962	0.00668713	0.0174458	-0.0174645	0.0143824	0.264006	-0.0169945	0.00815805	0.128615	<0.00625	8	628126	0.178909	14047.2	0.680657
BASO%	Basophil percentage of white cells	GCST90002380	1	-0.0078309	0.00569531	0.16914	-0.0193192	0.0139417	0.215144	0.00352679	0.40025	0.0297766	0.0336247	-0.0153548	0.00620006	0.0132657	-0.0176034	0.00660154	0.0321598	-0.0078309	0.00569531	0.211533	-	-	-	0.025	8	628126	0.178909	14047.2	0.680657
NEUT%	Neutrophil percentage of white cells	GCST90002399	1	0.00508679	0.0148312	0.731614	0.0186205	0.0382173	0.643387	-0.00415627	0.710689	5.41207e-21	4.46579e-21	0.0244651	0.00562286	1.35512e-05	0.0256361	0.00499035	0.00134298	0.00508679	0.0148312	0.741684	0.0148403	0.00554489	0.055436	<0.00625	8	628126	0.178909	14047.2	0.846646
MONO%	Monocyte percentage of white cells	GCST90002394	1	-0.034037	0.0190919	0.0746189	-0.112839	0.0350131	0.0180741	0.0242272	0.0482571	1.00285e-37	3.51351e-18	-0.0113725	0.00779238	0.144444	-0.000449373	0.00687224	0.949692	-0.034037	0.0190919	0.117812	-0.0118901	0.00147653	0.0150733	<0.00625	8	628126	0.178909	14047.2	0.42284
LYMPH%	Lymphocyte percentage of white cells	GCST90002389	1	0.0068664	0.0212883	0.747041	0.0238918	0.0550124	0.679255	-0.00522901	0.745451	4.39669e-46	5.75142e-46	-0.00591907	0.00518054	0.253223	-0.00943489	0.00511856	0.107826	0.0068664	0.0212883	0.756461	-0.00453025	0.00740987	0.573987	<0.00625	8	628126	0.178909	14047.2	0.846646
Round 4 B2 (hospitalized covid vs. population)
Standard abbreviation	Long name	GWAS ID	GWAS type (1: Vuckovic D, 2: Chen MH)	b_IVW_MRE	se_IVW_MRE	pval_IVW_MRE	b_Egger	se_Egger	pval_Egger	Egger_intercept	pval_intercept	Het_IVW_pval	Het_Egger_pval	b_W_Med	se_W_Med	pval_W_Med	b_W_Mod	se_W_Mod	pval_W_Mod	b_PRESSO_raw	se_PRESSO_raw	pval_PRESSO_raw	b_PRESSO_corrected	se_PRESSO_corrected	pval_PRESSO_corrected	pval_PRESSO_Global	nsnps	samplesize.exposure	Total_R_Square	F_stat_sim	qval_IVW_MRE
WBC#	White blood cell count	GCST90002407	1	0.018091	0.0368856	0.623807	0.0440078	0.0766053	0.590525	-0.00619953	0.708505	3.6186e-71	7.33002e-70	0.0109963	0.006759	0.103755	0.0100372	0.00597297	0.143872	0.018091	0.0368856	0.641226	0.0136217	0.00406927	0.078834	<0.00714285714285714	7	966951	0.105031	14508.6	0.749756
EO#	Eosinophil count	GCST90002381	1	-0.0156665	0.0166655	0.347188	-0.025456	0.0347372	0.496564	0.00234537	0.75484	3.54369e-13	1.81629e-13	-0.0172909	0.00719348	0.0162307	-0.0223799	0.00659768	0.014638	-0.0156665	0.0166655	0.383475	-0.0172312	0.00831262	0.106878	<0.00714285714285714	7	966951	0.105031	14508.6	0.749756
		GCST90002298	2	-0.0148731	0.0158805	0.348983	-0.0259399	0.0329274	0.466505	0.00265555	0.71012	8.0123e-14	5.65671e-14	-0.018848	0.00681697	0.00569459	-0.0213781	0.00627849	0.0144075	-0.0148731	0.0158805	0.385131	-0.0223395	0.00644644	0.0404811	<0.00714285714285714	7	966951	0.105031	14508.6	0.749756
BASO#	Basophil count	GCST90002379	1	-0.00770298	0.0152644	0.613815	-0.00224303	0.0320774	0.946963	-0.00130593	0.849981	6.26843e-10	2.17372e-10	-0.0136356	0.00666919	0.0408984	-0.0136501	0.00685923	0.0937111	-0.00770298	0.0152644	0.631808	-0.0103056	0.00536185	0.126976	<0.00714285714285714	7	966951	0.105031	14508.6	0.749756
		GCST90002292	2	-0.00485002	0.0151765	0.749291	-0.00147087	0.0319329	0.965044	-0.000809956	0.906242	1.21646e-11	3.5218e-12	-0.0115743	0.00610425	0.0579455	-0.0120045	0.00661395	0.11944	-0.00485002	0.0151765	0.760126	-0.00769658	0.00605666	0.27269	<0.00714285714285714	7	966951	0.105031	14508.6	0.749756
NEUT#	Neutrophil count	GCST90002398	1	0.0165391	0.0218619	0.449334	0.0480693	0.0430626	0.315061	-0.00754161	0.430702	4.2109e-23	1.2772e-20	0.016656	0.00678137	0.0140438	0.0193984	0.00620021	0.0203591	0.0165391	0.0218619	0.477977	0.0172752	0.00889072	0.147269	<0.00714285714285714	7	966951	0.105031	14508.6	0.749756
		GCST90002351	2	0.0136273	0.0195793	0.486424	0.0413664	0.0383097	0.329546	-0.00669513	0.434265	3.48038e-23	9.72541e-21	0.01133	0.00644589	0.0787977	0.0133507	0.00550777	0.0515839	0.0136273	0.0195793	0.512468	0.0128261	0.00898153	0.248581	<0.00714285714285714	7	966951	0.105031	14508.6	0.749756
MONO#	Monocyte count	GCST90002393	1	-0.0320298	0.0151627	0.0346512	-0.0704545	0.0248001	0.0362082	0.00921004	0.129395	4.48763e-11	8.70812e-07	-0.0314456	0.0102385	0.00213113	-0.0589445	0.00970675	0.000905521	-0.0320298	0.0151627	0.0791088	-0.0214234	0.0162487	0.318087	<0.00714285714285714	7	966951	0.105031	14508.6	0.224604
		GCST90002340	2	-0.0302848	0.0147191	0.0396361	-0.0645232	0.0249929	0.0493324	0.00827356	0.168715	2.78259e-13	6.62131e-09	-0.0191612	0.00946285	0.0428785	-0.0541314	0.00946456	0.00123824	-0.0302848	0.0147191	0.0853487	-0.0164795	0.0140888	0.326603	<0.00714285714285714	7	966951	0.105031	14508.6	0.224604
LYMPH#	Lymphocyte count	GCST90002388	1	0.0230118	0.0543636	0.67208	0.0451156	0.114071	0.708782	-0.00528816	0.829591	7.20866e-159	2.5116e-158	-0.0018805	0.00666889	0.777958	0.000710542	0.00649943	0.91651	0.0230118	0.0543636	0.686833	0.0147453	0.00417831	0.175788	<0.00714285714285714	7	966951	0.105031	14508.6	0.749756
		GCST90002316	2	0.024987	0.0531935	0.638542	0.0415143	0.111009	0.723758	-0.00398896	0.868156	3.34689e-192	3.64881e-192	-0.000291058	0.00548723	0.957698	-0.000461662	0.00580345	0.939182	0.024987	0.0531935	0.655128	0.0163408	0.00744801	0.272257	<0.00714285714285714	7	966951	0.105031	14508.6	0.749756
MYELOID#	Myeloid white cell count	GCST90002374	2	0.016871	0.033256	0.61194	0.0380224	0.0686133	0.603343	-0.00511621	0.732167	9.53077e-78	1.19613e-76	0.00779726	0.00576023	0.175853	0.00727573	0.00552943	0.236272	0.016871	0.033256	0.630042	0.0111567	0.00481076	0.146224	<0.00714285714285714	7	966951	0.105031	14508.6	0.749756
EO%	Eosinophil percentage of white cells	GCST90002382	1	-0.0222834	0.0206902	0.281478	-0.0414737	0.0424171	0.373098	0.00459827	0.619026	6.44925e-21	2.10797e-20	-0.015424	0.00747496	0.0390727	-0.022658	0.00762301	0.0248829	-0.0222834	0.0206902	0.322864	-0.0230564	0.0102872	0.154286	<0.00714285714285714	7	966951	0.105031	14508.6	0.749756
BASO%	Basophil percentage of white cells	GCST90002380	1	-0.0151442	0.00729246	0.0378298	-0.0196846	0.0152008	0.251899	0.00108601	0.740952	0.0551564	0.0344024	-0.0210087	0.00656132	0.00136523	-0.0216267	0.00727763	0.0249037	-0.0151442	0.00729246	0.083114	-	-	-	0.05	7	966951	0.105031	14508.6	0.224604
NEUT%	Neutrophil percentage of white cells	GCST90002399	1	0.00721237	0.0210111	0.731399	0.0284299	0.0429043	0.536883	-0.00507597	0.587882	5.46026e-21	2.98226e-20	0.0261851	0.00686438	0.000136381	0.0266889	0.00617983	0.00498971	0.00721237	0.0210111	0.743107	0.0157278	0.0101737	0.219844	<0.00714285714285714	7	966951	0.105031	14508.6	0.749756
MONO%	Monocyte percentage of white cells	GCST90002394	1	-0.0482764	0.0265076	0.0685717	-0.114918	0.0436158	0.0462661	0.0159651	0.133697	8.12479e-36	7.79987e-22	-0.01932	0.0133654	0.148311	0.000815972	0.0381961	0.983649	-0.0482764	0.0265076	0.118418	-0.0148015	0.00380719	0.160275	<0.00714285714285714	7	966951	0.105031	14508.6	0.29143
LYMPH%	Lymphocyte percentage of white cells	GCST90002389	1	0.00969085	0.0303826	0.749756	0.0120248	0.0640711	0.858507	-0.000558403	0.967648	3.22152e-46	4.71671e-47	-0.00885676	0.00644326	0.169263	-0.00999287	0.00607027	0.150823	0.00969085	0.0303826	0.760568	-0.00468568	0.0094414	0.645723	<0.00714285714285714	7	966951	0.105031	14508.6	0.749756

## Sheet: Table S25
Table S25. Replicated reverse MR analyses assessing the causal effects of COVID-19 severity and susceptibility on white blood cells.
Round 5 A2 (very severe respiratory confirmed covid vs. population)
Standard abbreviation	Long name	GWAS ID	GWAS type (3: Astle WJ)	b_IVW_MRE	se_IVW_MRE	pval_IVW_MRE	b_Egger	se_Egger	pval_Egger	Egger_intercept	pval_intercept	Het_IVW_pval	Het_Egger_pval	b_W_Med	se_W_Med	pval_W_Med	b_W_Mod	se_W_Mod	pval_W_Mod	b_PRESSO_raw	se_PRESSO_raw	pval_PRESSO_raw	b_PRESSO_corrected	se_PRESSO_corrected	pval_PRESSO_corrected	pval_PRESSO_Global	nsnps	samplesize.exposure	Total_R_Square	F_stat_sim
WBC#	White blood cell count	GCST004610	3	0.00916015	0.0247217	0.710988	0.0151716	0.0712723	0.837497	-0.00178032	0.930187	1.00419e-23	2.42211e-24	-0.00704051	0.00873888	0.420443	-0.00622851	0.0087669	0.497605	0.00916015	0.0247217	0.720606	-0.00123461	0.00619368	0.848586	<0.00555555555555556	9	707407	0.182052	14309.5
EO#	Eosinophil count	GCST004606	3	-0.0128882	0.0107244	0.229452	-0.0422115	0.0285376	0.182634	0.00868458	0.305149	0.00210746	0.00438764	-0.00984319	0.0107506	0.35988	-0.0371095	0.018548	0.0804257	-0.0128882	0.0107244	0.263817	-0.00714919	0.0113864	0.553218	0.00555556	9	707407	0.182052	14309.5
BASO#	Basophil count	GCST004618	3	-0.0017579	0.0103807	0.865527	-0.0103503	0.0297365	0.738023	0.00254486	0.764778	0.00269967	0.00153985	-0.00977177	0.00792854	0.217769	-0.0128167	0.00938731	0.209305	-0.0017579	0.0103807	0.86973	-0.0087187	0.00470471	0.106269	<0.00555555555555556	9	707407	0.182052	14309.5
NEUT#	Neutrophil count	GCST004629	3	0.00841029	0.0158818	0.596421	0.0191241	0.0456025	0.68752	-0.00317312	0.807572	1.26651e-08	5.4238e-09	0.000435944	0.0091195	0.961873	0.000557978	0.00983164	0.956134	0.00841029	0.0158818	0.610797	-0.0016358	0.00892881	0.859831	<0.00555555555555556	9	707407	0.182052	14309.5
MONO#	Monocyte count	GCST004625	3	-0.0221046	0.0129559	0.0879827	-0.0750326	0.0305084	0.043503	0.0156832	0.10397	2.42171e-05	0.00138661	-0.017379	0.0102151	0.0888862	-0.00509165	0.0252247	0.845071	-0.0221046	0.0129559	0.126373	-0.00756915	0.00811568	0.386989	<0.00555555555555556	9	707407	0.182052	14309.5
LYMPH#	Lymphocyte count	GCST004627	3	0.0132682	0.0334192	0.69135	0.0326872	0.096052	0.743609	-0.00575217	0.833887	1.99296e-45	7.12499e-46	-0.00387878	0.00820806	0.636529	-0.00331395	0.00842962	0.704491	0.0132682	0.0334192	0.701732	-0.00398093	0.00384426	0.340332	<0.00555555555555556	9	707407	0.182052	14309.5
MYELOID#	Myeloid white cell count	GCST004626	3	0.00455423	0.0159213	0.774843	0.00220943	0.0459227	0.962971	0.000694368	0.957696	1.43048e-08	4.99663e-09	-0.00874085	0.00864106	0.311754	-0.0080229	0.0096446	0.42962	0.00455423	0.0159213	0.78211	-0.000119463	0.00842433	0.989146	<0.00555555555555556	9	707407	0.182052	14309.5
GRAN#	Granulocyte count	GCST004614	3	0.00711654	0.0163311	0.663006	0.0132538	0.0470452	0.786302	-0.00181751	0.892258	3.73599e-09	1.35012e-09	-0.00242042	0.00903715	0.78883	-0.00250257	0.0101327	0.811143	0.00711654	0.0163311	0.674525	0.00247317	0.00852897	0.781598	<0.00555555555555556	9	707407	0.182052	14309.5
(NEUT+EO)#	Sum neutrophil eosinophil counts	GCST004613	3	0.00743868	0.0158659	0.63918	0.0155738	0.0456512	0.743004	-0.00240917	0.853298	1.38861e-08	5.43425e-09	-0.00131979	0.00875158	0.880129	-0.000924398	0.0103447	0.930992	0.00743868	0.0158659	0.651691	0.00286538	0.00828363	0.741218	<0.00555555555555556	9	707407	0.182052	14309.5
(BASO+NEUT)#	Sum basophil neutrophil counts	GCST004620	3	0.00832522	0.0163391	0.610383	0.0168615	0.047002	0.730366	-0.00252816	0.850525	3.49657e-09	1.34898e-09	-0.000178514	0.00920765	0.984532	0.000330765	0.00994685	0.974287	0.00832522	0.0163391	0.624138	0.00309465	0.00851684	0.728798	<0.00555555555555556	9	707407	0.182052	14309.5
(EO+BASO)#	Sum eosinophil basophil counts	GCST004624	3	-0.0108878	0.0110249	0.323367	-0.039069	0.029661	0.229254	0.00834602	0.340372	0.00126088	0.00233301	-0.000491239	0.0114155	0.965675	-0.0379034	0.0211636	0.111075	-0.0108878	0.0110249	0.35229	0.0115675	0.00785221	0.191139	<0.00555555555555556	9	707407	0.182052	14309.5
EO%	Eosinophil percentage of white cells	GCST004600	3	-0.0159584	0.0130029	0.21971	-0.051617	0.0345829	0.179187	0.0105613	0.303598	2.00701e-05	8.22217e-05	-0.0128909	0.0103897	0.214704	0.0166524	0.0190245	0.406915	-0.0159584	0.0130029	0.254598	-0.0219351	0.0115816	0.116764	<0.00555555555555556	9	707407	0.182052	14309.5
BASO%	Basophil percentage of white cells	GCST004631	3	-0.00619507	0.00412006	0.132675	-0.0197806	0.0161915	0.261374	0.00402358	0.39634	0.87717	0.889143	-0.00569387	0.00777566	0.464005	-0.00338786	0.0109664	0.765266	-0.00619507	0.00412006	0.171084	-	-	-	0.8	9	707407	0.182052	14309.5
NEUT%	Neutrophil percentage of white cells	GCST004633	3	0.00355872	0.0122277	0.771024	0.0169231	0.0348447	0.642033	-0.00395836	0.691994	0.000116587	7.04174e-05	0.0200714	0.00909473	0.0273194	0.0194451	0.00942276	0.0729474	0.00355872	0.0122277	0.778426	0.0101848	0.00911854	0.300888	<0.00555555555555556	9	707407	0.182052	14309.5
MONO%	Monocyte percentage of white cells	GCST004609	3	-0.0328796	0.0168888	0.0515551	-0.101634	0.0398517	0.038086	0.02037	0.10557	4.27718e-10	1.09556e-06	-0.0137204	0.0104214	0.187987	-0.0079732	0.0157716	0.626811	-0.0328796	0.0168888	0.0874192	-0.00708798	0.00561591	0.262573	<0.00555555555555556	9	707407	0.182052	14309.5
LYMPH%	Lymphocyte percentage of white cells	GCST004632	3	0.00757862	0.0170091	0.655914	0.0252789	0.04852	0.618437	-0.00524299	0.706162	2.86983e-10	1.68901e-10	0.00131463	0.00903409	0.884301	0.000498847	0.00964355	0.960013	0.00757862	0.0170091	0.667725	-0.00385387	0.00759268	0.627347	<0.00555555555555556	9	707407	0.182052	14309.5
GRAN%MYELOID	Granulocyte percentage of myeloid white cells	GCST004608	3	0.0262362	0.0124678	0.0353503	0.0826062	0.0276897	0.0204196	-0.0166968	0.0644955	7.23158e-05	0.00718915	0.0173006	0.0107296	0.106869	0.0081737	0.0213785	0.712172	0.0262362	0.0124678	0.0684755	0.017688	0.0101729	0.132741	<0.00555555555555556	9	707407	0.182052	14309.5
EO%GRAN	Eosinophil percentage of granulocytes	GCST004617	3	-0.0148715	0.0113404	0.189732	-0.0491216	0.0295901	0.14086	0.010144	0.252759	0.000735922	0.00252581	-0.0176255	0.0103271	0.0878733	0.0166773	0.0239601	0.506116	-0.0148715	0.0113404	0.226116	-0.00379927	0.0123017	0.766431	<0.00555555555555556	9	707407	0.182052	14309.5
BASO%GRAN	Basophil percentage of granulocytes	GCST004634	3	-0.00592814	0.00514941	0.24964	-0.0166855	0.0163346	0.341024	0.00318612	0.501207	0.671087	0.625333	-0.00956426	0.00806475	0.235648	-0.0177669	0.0120807	0.179581	-0.00592814	0.00514941	0.282883	-	-	-	0.538889	9	707407	0.182052	14309.5
NEUT%GRAN	Neutrophil percentage of granulocytes	GCST004623	3	0.014116	0.0115233	0.220578	0.0482584	0.0301913	0.153982	-0.0101122	0.262823	0.000520329	0.00176354	0.00722945	0.0103432	0.48458	-0.0143352	0.0228391	0.547721	0.014116	0.0115233	0.255419	0.00205284	0.012134	0.87044	<0.00555555555555556	9	707407	0.182052	14309.5
Round 5 B2 (hospitalized covid vs. population)
Standard abbreviation	Long name	GWAS ID	GWAS type (3: Astle WJ)	b_IVW_MRE	se_IVW_MRE	pval_IVW_MRE	b_Egger	se_Egger	pval_Egger	Egger_intercept	pval_intercept	Het_IVW_pval	Het_Egger_pval	b_W_Med	se_W_Med	pval_W_Med	b_W_Mod	se_W_Mod	pval_W_Mod	b_PRESSO_raw	se_PRESSO_raw	pval_PRESSO_raw	b_PRESSO_corrected	se_PRESSO_corrected	pval_PRESSO_corrected	pval_PRESSO_Global	nsnps	samplesize.exposure	Total_R_Square	F_stat_sim
WBC#	White blood cell count	GCST004610	3	-0.0154498	0.0153462	0.314055	0.0119322	0.0328174	0.740275	-0.00607125	0.413318	0.0507059	0.0635857	-0.00941501	0.0121068	0.436767	-0.00836592	0.0139346	0.580618	-0.0154498	0.0153462	0.371013	-	-	-	0.15	5	1206629	0.0702744	16959
EO#	Eosinophil count	GCST004606	3	-0.0249263	0.0211691	0.239002	-0.0520552	0.0484338	0.361226	0.0060154	0.56996	0.0011368	0.00112231	-0.0221845	0.0161423	0.169347	-0.0421177	0.0172877	0.0714948	-0.0249263	0.0211691	0.304278	0.0195557	0.0128457	0.267352	0.01	5	1206629	0.0702744	16959
BASO#	Basophil count	GCST004618	3	-0.018758	0.00555414	0.000732028	-0.0261113	0.020561	0.293659	0.00163056	0.711902	0.861275	0.768469	-0.0222495	0.0117329	0.057916	-0.0247901	0.0142753	0.157468	-0.018758	0.00555414	0.0278551	-	-	-	0.8	5	1206629	0.0702744	16959
NEUT#	Neutrophil count	GCST004629	3	-0.0045698	0.014682	0.75561	0.0300196	0.0276897	0.357652	-0.00766929	0.251108	0.0699836	0.158546	0.00221886	0.0118714	0.851733	0.00916981	0.0139882	0.547909	-0.0045698	0.014682	0.771157	-	-	-	0.06	5	1206629	0.0702744	16959
MONO#	Monocyte count	GCST004625	3	-0.0505707	0.0199981	0.0114462	-0.105124	0.0330719	0.0501459	0.0121047	0.157727	0.00278561	0.0586667	-0.0550213	0.0173464	0.0015144	-0.0766056	0.0152653	0.00739433	-0.0505707	0.0199981	0.0647491	-	-	-	<0.01	5	1206629	0.0702744	16959
LYMPH#	Lymphocyte count	GCST004627	3	-0.0114054	0.0161843	0.480987	0.019497	0.0338417	0.604913	-0.00685298	0.376017	0.0337513	0.0531241	-0.00398322	0.0116827	0.733141	-0.00369732	0.0129169	0.788908	-0.0114054	0.0161843	0.519855	-	-	-	0.09	5	1206629	0.0702744	16959
MYELOID#	Myeloid white cell count	GCST004626	3	-0.0120621	0.0150571	0.423078	0.00767051	0.0343526	0.837652	-0.00437452	0.560778	0.0605587	0.048095	-0.011496	0.0123186	0.350704	-0.0119393	0.0141866	0.447388	-0.0120621	0.0150571	0.467962	-	-	-	0.18	5	1206629	0.0702744	16959
GRAN#	Granulocyte count	GCST004614	3	-0.0074668	0.0158744	0.638092	0.0222188	0.033451	0.55404	-0.00658119	0.387858	0.0391241	0.0567898	-0.00230946	0.0125826	0.854371	0.00190879	0.0132904	0.892744	-0.0074668	0.0158744	0.662593	-	-	-	0.08	5	1206629	0.0702744	16959
(NEUT+EO)#	Sum neutrophil eosinophil counts	GCST004613	3	-0.00666479	0.0152338	0.66175	0.0248632	0.0308575	0.47934	-0.0069893	0.329945	0.0537658	0.0925476	-0.000629375	0.0127557	0.960648	0.00404327	0.0132999	0.77628	-0.00666479	0.0152338	0.684335	-	-	-	0.11	5	1206629	0.0702744	16959
(BASO+NEUT)#	Sum basophil neutrophil counts	GCST004620	3	-0.00494288	0.0151774	0.744672	0.0273483	0.0303428	0.433854	-0.00715978	0.313461	0.0556221	0.101934	0.00113601	0.0120955	0.925173	0.00723783	0.0137985	0.62763	-0.00494288	0.0151774	0.760996	-	-	-	0.12	5	1206629	0.0702744	16959
(EO+BASO)#	Sum eosinophil basophil counts	GCST004624	3	-0.0254501	0.0211294	0.228402	-0.0514361	0.0486036	0.3676	0.00576163	0.586655	0.00119491	0.00108454	-0.0192828	0.0155751	0.215695	-0.0400642	0.016276	0.069576	-0.0254501	0.0211294	0.294795	-0.0325361	0.0186485	0.223155	<0.01	5	1206629	0.0702744	16959
EO%	Eosinophil percentage of white cells	GCST004600	3	-0.0188229	0.0196549	0.338231	-0.0607625	0.0392311	0.219184	0.00929956	0.311631	0.00343418	0.0145242	-0.0134067	0.0167354	0.423076	-0.0516725	0.0146436	0.0242593	-0.0188229	0.0196549	0.392462	0.0100945	0.0196619	0.643087	<0.01	5	1206629	0.0702744	16959
BASO%	Basophil percentage of white cells	GCST004631	3	-0.0135376	0.0060613	0.0255196	-0.0359071	0.0204056	0.176696	0.00495992	0.301602	0.813657	0.99905	-0.0123246	0.0118121	0.29677	-0.0254114	0.0138209	0.139822	-0.0135376	0.0060613	0.0892687	-	-	-	0.68	5	1206629	0.0702744	16959
NEUT%	Neutrophil percentage of white cells	GCST004633	3	0.0126525	0.0155486	0.415794	0.041257	0.0329362	0.299094	-0.0063425	0.396769	0.0439223	0.0601463	0.0273449	0.0127719	0.0322721	0.0291921	0.012799	0.0847112	0.0126525	0.0155486	0.461459	0.0205059	0.0111269	0.162566	0.03	5	1206629	0.0702744	16959
MONO%	Monocyte percentage of white cells	GCST004609	3	-0.0443534	0.0256968	0.0843426	-0.131249	0.0259755	0.0149552	0.0192758	0.0320279	2.12702e-05	0.201693	-0.0289963	0.0187933	0.122854	-0.0916298	0.0201317	0.0104056	-0.0443534	0.0256968	0.159422	-0.0114514	0.0102632	0.380601	<0.01	5	1206629	0.0702744	16959
LYMPH%	Lymphocyte percentage of white cells	GCST004632	3	0.00101323	0.0123709	0.934723	0.0112852	0.0293903	0.726595	-0.00227787	0.718015	0.182899	0.115801	0.00388481	0.0120184	0.746514	0.00464589	0.0141819	0.759649	0.00101323	0.0123709	0.938658	-	-	-	0.22	5	1206629	0.0702744	16959
GRAN%MYELOID	Granulocyte percentage of myeloid white cells	GCST004608	3	0.0377417	0.0236804	0.110982	0.113192	0.0297413	0.031877	-0.0167318	0.0634943	0.00014727	0.110646	0.0352478	0.0164576	0.0322146	0.0794909	0.0174466	0.0103682	0.0377417	0.0236804	0.186205	0.0139459	0.0098893	0.293899	<0.01	5	1206629	0.0702744	16959
EO%GRAN	Eosinophil percentage of granulocytes	GCST004617	3	-0.0205156	0.0193201	0.28829	-0.0621525	0.038375	0.203755	0.00923211	0.305703	0.00461094	0.0186542	-0.00527348	0.0171972	0.759111	-0.0522384	0.0155546	0.0283469	-0.0205156	0.0193201	0.348149	0.00794025	0.0192912	0.708273	<0.01	5	1206629	0.0702744	16959
BASO%GRAN	Basophil percentage of granulocytes	GCST004634	3	-0.0142641	0.00725465	0.0492756	-0.0364604	0.0205869	0.174682	0.00492166	0.308232	0.696531	0.869699	-0.0213543	0.0119779	0.0746189	-0.0245672	0.0131619	0.135371	-0.0142641	0.00725465	0.120694	-	-	-	0.61	5	1206629	0.0702744	16959
NEUT%GRAN	Neutrophil percentage of granulocytes	GCST004623	3	0.0215398	0.0193255	0.265031	0.0657361	0.0371412	0.174885	-0.00979983	0.269503	0.00459736	0.0249075	0.0145749	0.0168723	0.387679	0.055025	0.0163603	0.0282176	0.0215398	0.0193255	0.32748	-0.00779028	0.0183597	0.699926	<0.01	5	1206629	0.0702744	16959
Round 5 C2 (covid vs. population)
Standard abbreviation	Long name	GWAS ID	GWAS type (3: Astle WJ)	b_IVW_MRE	se_IVW_MRE	pval_IVW_MRE	b_Egger	se_Egger	pval_Egger	Egger_intercept	pval_intercept	Het_IVW_pval	Het_Egger_pval	b_W_Med	se_W_Med	pval_W_Med	b_W_Mod	se_W_Mod	pval_W_Mod	b_PRESSO_raw	se_PRESSO_raw	pval_PRESSO_raw	b_PRESSO_corrected	se_PRESSO_corrected	pval_PRESSO_corrected	pval_PRESSO_Global	nsnps	samplesize.exposure	Total_R_Square	F_stat_sim
WBC#	White blood cell count	GCST004610	3	-0.096102	0.0610977	0.115736	-0.109695	0.209855	0.623495	0.00122355	0.948163	1.18528e-10	3.34012e-11	-0.0219911	0.028311	0.437296	-0.00936449	0.0283702	0.752558	-0.096102	0.0610977	0.166798	-0.0416701	0.0455712	0.412243	<0.00714285714285714	7	1501994	0.0167587	3595.92
EO#	Eosinophil count	GCST004606	3	-0.0805445	0.0447169	0.0716696	-0.0434028	0.152647	0.787554	-0.00334317	0.807629	2.16319e-05	9.57172e-06	-0.0581327	0.0348984	0.0957593	-0.028765	0.0361904	0.456995	-0.0805445	0.0447169	0.121748	-0.0652544	0.0345284	0.131769	<0.00714285714285714	7	1501994	0.0167587	3595.92
BASO#	Basophil count	GCST004618	3	-0.0458912	0.0318284	0.14935	-0.102196	0.106075	0.379579	0.00506829	0.599619	0.0112841	0.00831857	-0.0307536	0.0279292	0.270842	-0.0265596	0.0333674	0.456375	-0.0458912	0.0318284	0.199439	-0.0372171	0.0190692	0.12272	0.00714286	7	1501994	0.0167587	3595.92
NEUT#	Neutrophil count	GCST004629	3	-0.0843337	0.0566471	0.136552	-0.131561	0.193338	0.526434	0.0042516	0.806892	4.9341e-09	1.98122e-09	-0.0382534	0.028327	0.17688	-0.0329814	0.0314608	0.334866	-0.0843337	0.0566471	0.187125	-0.0376525	0.0239105	0.190438	<0.00714285714285714	7	1501994	0.0167587	3595.92
MONO#	Monocyte count	GCST004625	3	-0.100183	0.0761216	0.188144	-0.0766463	0.261198	0.780974	-0.00211955	0.927947	2.14343e-17	5.12505e-18	0.00302278	0.0307475	0.921686	0.0201469	0.0279679	0.498395	-0.100183	0.0761216	0.236187	-0.0559768	0.0391586	0.289105	<0.00714285714285714	7	1501994	0.0167587	3595.92
LYMPH#	Lymphocyte count	GCST004627	3	-0.0249327	0.0417319	0.550208	0.0321378	0.140833	0.828531	-0.00513745	0.686768	0.000157506	9.50072e-05	0.0278418	0.0302831	0.357894	0.023166	0.0352164	0.535063	-0.0249327	0.0417319	0.57205	0.0195948	0.0120048	0.201129	<0.00714285714285714	7	1501994	0.0167587	3595.92
MYELOID#	Myeloid white cell count	GCST004626	3	-0.0944347	0.0631908	0.135061	-0.134912	0.21625	0.560067	0.00364388	0.851224	2.26206e-11	7.57306e-12	-0.0270092	0.0285698	0.344467	-0.0210471	0.0306077	0.517364	-0.0944347	0.0631908	0.185683	-0.0435391	0.0232365	0.134249	<0.00714285714285714	7	1501994	0.0167587	3595.92
GRAN#	Granulocyte count	GCST004614	3	-0.0924823	0.059164	0.118017	-0.13607	0.202219	0.530861	0.00392377	0.829105	6.89591e-10	2.54337e-10	-0.0399627	0.0290974	0.169625	-0.0365951	0.029346	0.258859	-0.0924823	0.059164	0.169047	-0.0470062	0.0244043	0.126375	<0.00714285714285714	7	1501994	0.0167587	3595.92
(NEUT+EO)#	Sum neutrophil eosinophil counts	GCST004613	3	-0.0894194	0.0585731	0.126854	-0.128287	0.200396	0.550245	0.00349888	0.845928	1.0488e-09	3.69742e-10	-0.0363247	0.0295284	0.218636	-0.0308901	0.0310229	0.357833	-0.0894194	0.0585731	0.177706	-0.0423498	0.0243302	0.156723	<0.00714285714285714	7	1501994	0.0167587	3595.92
(BASO+NEUT)#	Sum basophil neutrophil counts	GCST004620	3	-0.0869127	0.0571411	0.128255	-0.139964	0.19471	0.504425	0.00477589	0.785287	3.57361e-09	1.54353e-09	-0.0418788	0.0294036	0.154367	-0.0357602	0.0307164	0.288535	-0.0869127	0.0571411	0.179073	-0.0417949	0.0233695	0.14822	<0.00714285714285714	7	1501994	0.0167587	3595.92
(EO+BASO)#	Sum eosinophil basophil counts	GCST004624	3	-0.0897121	0.045156	0.0469541	-0.0719046	0.154932	0.662078	-0.00160283	0.908204	1.70077e-05	6.47116e-06	-0.0555448	0.0318148	0.0808316	-0.0409106	0.0374031	0.31601	-0.0897121	0.045156	0.0941437	-0.0738232	0.0321093	0.0830192	<0.00714285714285714	7	1501994	0.0167587	3595.92
EO%	Eosinophil percentage of white cells	GCST004600	3	-0.0501852	0.0299429	0.0937324	-0.0141097	0.101461	0.894827	-0.0032473	0.722946	0.0286499	0.017603	-0.0703142	0.0289494	0.015146	-0.102043	0.0465308	0.0707786	-0.0501852	0.0299429	0.144749	-	-	-	<0.00714285714285714	7	1501994	0.0167587	3595.92
BASO%	Basophil percentage of white cells	GCST004631	3	-0.0131537	0.0180082	0.465127	-0.0625575	0.0597181	0.342822	0.0044472	0.422676	0.497808	0.466083	-0.0180762	0.0236102	0.443907	-0.0190787	0.028529	0.528533	-0.0131537	0.0180082	0.49265	-	-	-	0.585714	7	1501994	0.0167587	3595.92
NEUT%	Neutrophil percentage of white cells	GCST004633	3	-0.0291729	0.0344178	0.396655	-0.118227	0.11054	0.333715	0.00801643	0.434134	0.00497096	0.00624716	-0.0575496	0.0291333	0.0482242	-0.066611	0.0343513	0.100566	-0.0291729	0.0344178	0.429164	-0.0431919	0.032285	0.238571	<0.00714285714285714	7	1501994	0.0167587	3595.92
MONO%	Monocyte percentage of white cells	GCST004609	3	-0.0393805	0.0545109	0.470028	-0.0182233	0.186962	0.926139	-0.00190513	0.909609	2.09607e-08	6.79113e-09	0.0191437	0.0272129	0.481758	0.0318149	0.0278236	0.296414	-0.0393805	0.0545109	0.497207	-0.00540476	0.0305032	0.866316	<0.00714285714285714	7	1501994	0.0167587	3595.92
LYMPH%	Lymphocyte percentage of white cells	GCST004632	3	0.0565292	0.0400808	0.158427	0.133184	0.132873	0.362191	-0.00690046	0.569333	0.000305833	0.000268918	0.0502303	0.0297925	0.0917949	0.0547853	0.0344329	0.162697	0.0565292	0.0400808	0.208106	0.0394546	0.0291387	0.247172	<0.00714285714285714	7	1501994	0.0167587	3595.92
GRAN%MYELOID	Granulocyte percentage of myeloid white cells	GCST004608	3	0.0105789	0.0470694	0.822173	-0.0386777	0.159998	0.818584	0.00443494	0.758468	5.03455e-06	2.45285e-06	-0.0318924	0.0277786	0.250931	-0.0313231	0.0306101	0.345643	0.0105789	0.0470694	0.829631	-0.0198606	0.022903	0.425505	<0.00714285714285714	7	1501994	0.0167587	3595.92
EO%GRAN	Eosinophil percentage of granulocytes	GCST004617	3	-0.0379805	0.0264988	0.151774	0.0211155	0.0866609	0.817178	-0.00531986	0.504061	0.0902288	0.0777028	-0.0519145	0.0290863	0.0742866	-0.0703343	0.0419393	0.144545	-0.0379805	0.0264988	0.201758	-	-	-	0.05	7	1501994	0.0167587	3595.92
BASO%GRAN	Basophil percentage of granulocytes	GCST004634	3	-0.00706492	0.0195355	0.717617	-0.0301973	0.06621	0.667455	0.00208251	0.727499	0.40056	0.302212	-0.00578871	0.0241337	0.810438	-0.0045867	0.0293753	0.881043	-0.00706492	0.0195355	0.730012	-	-	-	0.478571	7	1501994	0.0167587	3595.92
NEUT%GRAN	Neutrophil percentage of granulocytes	GCST004623	3	0.0398363	0.0244422	0.10314	-0.00185439	0.0816368	0.982756	0.0037529	0.613134	0.157031	0.117469	0.0456053	0.0268889	0.0898732	0.035132	0.0349629	0.353764	0.0398363	0.0244422	0.154263	-	-	-	0.178571	7	1501994	0.0167587	3595.92
Round 4 A2 (very severe respiratory confirmed covid vs. population)
Standard abbreviation	Long name	GWAS ID	GWAS type (3: Astle WJ)	b_IVW_MRE	se_IVW_MRE	pval_IVW_MRE	b_Egger	se_Egger	pval_Egger	Egger_intercept	pval_intercept	Het_IVW_pval	Het_Egger_pval	b_W_Med	se_W_Med	pval_W_Med	b_W_Mod	se_W_Mod	pval_W_Mod	b_PRESSO_raw	se_PRESSO_raw	pval_PRESSO_raw	b_PRESSO_corrected	se_PRESSO_corrected	pval_PRESSO_corrected	pval_PRESSO_Global	nsnps	samplesize.exposure	Total_R_Square	F_stat_sim
WBC#	White blood cell count	GCST004610	3	0.0130148	0.0260086	0.616792	0.032007	0.0675431	0.652341	-0.00581706	0.767991	1.22798e-23	6.56388e-24	-0.00630171	0.00851775	0.459401	-0.00520796	0.00885251	0.574811	0.0130148	0.0260086	0.632138	-0.000317491	0.00669358	0.964005	<0.00625	8	628126	0.178909	14047.2
EO#	Eosinophil count	GCST004606	3	-0.0171202	0.010981	0.118978	-0.0410508	0.0266626	0.174575	0.00732988	0.362497	0.00225075	0.00384225	-0.0234819	0.00960215	0.0144658	-0.0270201	0.0117884	0.0556357	-0.0171202	0.010981	0.162941	-0.0226964	0.0102092	0.0679042	0.00625	8	628126	0.178909	14047.2
BASO#	Basophil count	GCST004618	3	-0.00176923	0.0107894	0.869748	-0.00843183	0.0280793	0.774091	0.00204079	0.803189	0.00218979	0.00115016	-0.0135697	0.00792522	0.0868572	-0.0130833	0.00890568	0.18526	-0.00176923	0.0107894	0.874382	-0.00992367	0.00403095	0.0489953	0.00625	8	628126	0.178909	14047.2
NEUT#	Neutrophil count	GCST004629	3	0.0124161	0.0163422	0.447401	0.0316771	0.0418944	0.478204	-0.00589915	0.631744	2.31922e-08	1.90788e-08	0.00523776	0.00862966	0.543885	0.00644203	0.0090267	0.498532	0.0124161	0.0163422	0.472208	0.00585869	0.00844259	0.51863	<0.00625	8	628126	0.178909	14047.2
MONO#	Monocyte count	GCST004625	3	-0.024695	0.0133356	0.0640525	-0.0683497	0.0288751	0.0557428	0.0133783	0.147985	2.89083e-05	0.000993323	-0.0284763	0.0110326	0.00984857	-0.0501697	0.013304	0.00697353	-0.024695	0.0133356	0.106483	-0.0106784	0.00959832	0.31652	<0.00625	8	628126	0.178909	14047.2
LYMPH#	Lymphocyte count	GCST004627	3	0.0171406	0.0354711	0.628934	0.0522202	0.0914786	0.588829	-0.0107461	0.68841	1.08454e-45	4.19872e-45	-0.00277085	0.0084404	0.742697	-0.00354334	0.00845146	0.687594	0.0171406	0.0354711	0.643682	-0.00414073	0.00427633	0.377371	<0.00625	8	628126	0.178909	14047.2
MYELOID#	Myeloid white cell count	GCST004626	3	0.00753442	0.0166897	0.651672	0.0150203	0.0435629	0.742013	-0.00229241	0.85659	1.13102e-08	4.20239e-09	-0.00644656	0.00888526	0.468125	-0.00784577	0.00966561	0.443674	0.00753442	0.0166897	0.665326	0.00126492	0.00906816	0.894508	<0.00625	8	628126	0.178909	14047.2
GRAN#	Granulocyte count	GCST004614	3	0.0106974	0.0169727	0.528518	0.0259302	0.0439025	0.576323	-0.00466491	0.716395	4.59176e-09	2.59157e-09	0.000791738	0.00880492	0.928351	0.00141687	0.00958471	0.886648	0.0106974	0.0169727	0.548532	-0.000881052	0.0100315	0.932871	<0.00625	8	628126	0.178909	14047.2
(NEUT+EO)#	Sum neutrophil eosinophil counts	GCST004613	3	0.0110204	0.0164635	0.503248	0.0277734	0.0424392	0.537099	-0.0051304	0.679899	1.74446e-08	1.1402e-08	0.002333	0.00848458	0.78334	0.00307416	0.00937178	0.752487	0.0110204	0.0164635	0.524705	0.00493068	0.00865667	0.593596	<0.00625	8	628126	0.178909	14047.2
(BASO+NEUT)#	Sum basophil neutrophil counts	GCST004620	3	0.0123356	0.016837	0.463773	0.0299409	0.0433584	0.515663	-0.00539195	0.671401	6.45137e-09	4.44741e-09	0.00392604	0.00883001	0.656591	0.00544478	0.00961999	0.589079	0.0123356	0.016837	0.487575	0.00559143	0.00869813	0.548648	<0.00625	8	628126	0.178909	14047.2
(EO+BASO)#	Sum eosinophil basophil counts	GCST004624	3	-0.015353	0.0110896	0.166218	-0.0394104	0.0269481	0.193937	0.00736822	0.364898	0.00192589	0.00331094	-0.0219535	0.0094015	0.0195378	-0.0283584	0.0127979	0.0622568	-0.015353	0.0110896	0.208742	-0.0170239	0.0129811	0.259921	<0.00625	8	628126	0.178909	14047.2
EO%	Eosinophil percentage of white cells	GCST004600	3	-0.0215069	0.0127623	0.0919527	-0.0555063	0.029723	0.11107	0.0104141	0.255873	8.74067e-05	0.000542257	-0.019281	0.0102874	0.0608973	-0.0312086	0.0131387	0.0492201	-0.0215069	0.0127623	0.135821	-0.0205549	0.0105502	0.108908	<0.00625	8	628126	0.178909	14047.2
BASO%	Basophil percentage of white cells	GCST004631	3	-0.00778719	0.00335781	0.020388	-0.0248623	0.0145125	0.137517	0.00522989	0.243982	0.947928	0.99743	-0.00684971	0.00719403	0.341027	-0.0180681	0.0102051	0.11995	-0.00778719	0.00335781	0.053463	-	-	-	0.8875	8	628126	0.178909	14047.2
NEUT%	Neutrophil percentage of white cells	GCST004633	3	0.00534693	0.0129277	0.679164	0.0133484	0.0336426	0.705264	-0.00245079	0.802737	6.54331e-05	3.11242e-05	0.0209691	0.00845011	0.0130823	0.0206528	0.00819447	0.0397911	0.00534693	0.0129277	0.691541	0.0133864	0.00918306	0.195184	<0.00625	8	628126	0.178909	14047.2
MONO%	Monocyte percentage of white cells	GCST004609	3	-0.038231	0.016461	0.0202053	-0.104741	0.0310797	0.0150409	0.0203783	0.0570917	1.30473e-08	0.000208068	-0.0219041	0.0114114	0.0549206	-0.0118257	0.0255495	0.657514	-0.038231	0.016461	0.0531971	-0.011993	0.0049938	0.07423	<0.00625	8	628126	0.178909	14047.2
LYMPH%	Lymphocyte percentage of white cells	GCST004632	3	0.00878192	0.0180823	0.627206	0.0319358	0.0461663	0.514953	-0.00709258	0.601774	1.13216e-10	1.31236e-10	0.00450476	0.00819668	0.582606	-0.000709227	0.00887704	0.938557	0.00878192	0.0180823	0.642039	-0.00451019	0.00808323	0.597054	<0.00625	8	628126	0.178909	14047.2
GRAN%MYELOID	Granulocyte percentage of myeloid white cells	GCST004608	3	0.0301245	0.0121113	0.012872	0.0823998	0.0213454	0.00835939	-0.0160128	0.0361146	0.000328871	0.0564087	0.0277326	0.0105429	0.00852692	0.0547078	0.014138	0.0061351	0.0301245	0.0121113	0.0417618	0.0233461	0.0100311	0.0674308	<0.00625	8	628126	0.178909	14047.2
EO%GRAN	Eosinophil percentage of granulocytes	GCST004617	3	-0.0204156	0.010842	0.0596976	-0.0525948	0.024437	0.0748723	0.009856	0.198401	0.00298137	0.0136642	-0.0201853	0.00989976	0.0414527	-0.0385777	0.0125557	0.0180035	-0.0204156	0.010842	0.101713	-	-	-	0.0125	8	628126	0.178909	14047.2
BASO%GRAN	Basophil percentage of granulocytes	GCST004634	3	-0.00764144	0.00473394	0.106488	-0.0210627	0.0146416	0.200325	0.00411084	0.353086	0.745119	0.772546	-0.0144276	0.00799804	0.0712473	-0.0175277	0.00957237	0.109773	-0.00764144	0.00473394	0.150522	-	-	-	0.68125	8	628126	0.178909	14047.2
NEUT%GRAN	Neutrophil percentage of granulocytes	GCST004623	3	0.0202772	0.0105505	0.0546146	0.0542608	0.0230305	0.0565895	-0.0104088	0.15636	0.00468177	0.0272245	0.0380467	0.00993765	0.000128906	0.039871	0.0117882	0.0117222	0.0202772	0.0105505	0.0960566	-	-	-	0.00625	8	628126	0.178909	14047.2
Round 4 B2 (hospitalized covid vs. population)
Standard abbreviation	Long name	GWAS ID	GWAS type (3: Astle WJ)	b_IVW_MRE	se_IVW_MRE	pval_IVW_MRE	b_Egger	se_Egger	pval_Egger	Egger_intercept	pval_intercept	Het_IVW_pval	Het_Egger_pval	b_W_Med	se_W_Med	pval_W_Med	b_W_Mod	se_W_Mod	pval_W_Mod	b_PRESSO_raw	se_PRESSO_raw	pval_PRESSO_raw	b_PRESSO_corrected	se_PRESSO_corrected	pval_PRESSO_corrected	pval_PRESSO_Global	nsnps	samplesize.exposure	Total_R_Square	F_stat_sim
WBC#	White blood cell count	GCST004610	3	0.0145845	0.0376591	0.698552	0.0161554	0.0796068	0.847182	-0.000374812	0.982485	1.25388e-24	2.37965e-25	-0.00763272	0.0103018	0.458748	-0.00768256	0.01079	0.503192	0.0145845	0.0376591	0.711916	-0.00168281	0.00989998	0.873276	<0.00714285714285714	7	966951	0.105031	14508.6
EO#	Eosinophil count	GCST004606	3	-0.0226608	0.0148509	0.127039	-0.047808	0.028505	0.154352	0.00600047	0.349582	0.00314003	0.00619762	-0.0224021	0.0117877	0.057372	-0.0305663	0.0120055	0.043724	-0.0226608	0.0148509	0.177887	-0.0165724	0.0136465	0.278812	<0.00714285714285714	7	966951	0.105031	14508.6
BASO#	Basophil count	GCST004618	3	-0.00458433	0.0153989	0.765928	-0.0160762	0.0319914	0.63665	0.00274234	0.691912	0.00121087	0.000726446	-0.0203441	0.0101956	0.0460023	-0.0176354	0.0104088	0.141148	-0.00458433	0.0153989	0.775967	-0.0143045	0.00505803	0.0367578	0.00714286	7	966951	0.105031	14508.6
NEUT#	Neutrophil count	GCST004629	3	0.0154877	0.0238155	0.515483	0.02062	0.0502731	0.698672	-0.00122451	0.909635	4.32244e-09	1.36037e-09	0.00521686	0.0108625	0.63104	0.00253844	0.0108211	0.822333	0.0154877	0.0238155	0.539571	0.00732157	0.0129109	0.600967	<0.00714285714285714	7	966951	0.105031	14508.6
MONO#	Monocyte count	GCST004625	3	-0.0392099	0.0168702	0.0201141	-0.0788657	0.0289865	0.0417363	0.00946875	0.170508	0.000294788	0.00497289	-0.0591401	0.0138716	2.01354e-05	-0.0632473	0.0131929	0.00301909	-0.0392099	0.0168702	0.059107	-0.0203673	0.0134419	0.204295	<0.00714285714285714	7	966951	0.105031	14508.6
LYMPH#	Lymphocyte count	GCST004627	3	0.0213032	0.0510585	0.67651	0.0391587	0.107511	0.730584	-0.00426127	0.853664	1.6164e-46	5.2685e-47	-0.00429328	0.0104142	0.680154	-0.00446346	0.0106809	0.690569	0.0213032	0.0510585	0.691027	-0.00397563	0.00488534	0.461435	<0.00714285714285714	7	966951	0.105031	14508.6
MYELOID#	Myeloid white cell count	GCST004626	3	0.00870974	0.0244827	0.722027	0.00213234	0.0516467	0.968665	0.00156908	0.887451	1.48709e-09	4.77823e-10	-0.00803997	0.0103402	0.436838	-0.008164	0.011226	0.494465	0.00870974	0.0244827	0.734201	0.00095417	0.0143672	0.950236	<0.00714285714285714	7	966951	0.105031	14508.6
GRAN#	Granulocyte count	GCST004614	3	0.0136144	0.0249638	0.585503	0.0134384	0.0527773	0.809154	4.19728e-05	0.997041	4.97398e-10	1.40265e-10	0.000252423	0.0106794	0.981143	0.000496404	0.0115663	0.967159	0.0136144	0.0249638	0.605168	0.00596316	0.0144961	0.701891	<0.00714285714285714	7	966951	0.105031	14508.6
(NEUT+EO)#	Sum neutrophil eosinophil counts	GCST004613	3	0.0139951	0.0241788	0.562712	0.0154964	0.0511137	0.773966	-0.000358125	0.973935	2.22385e-09	6.49333e-10	0.00197279	0.010823	0.855365	0.00106417	0.0109499	0.925745	0.0139951	0.0241788	0.583771	0.00645245	0.0139042	0.666732	<0.00714285714285714	7	966951	0.105031	14508.6
(BASO+NEUT)#	Sum basophil neutrophil counts	GCST004620	3	0.015554	0.0246087	0.527353	0.0186327	0.0519968	0.73472	-0.000734556	0.94749	9.78465e-10	2.86337e-10	0.00378742	0.010326	0.71378	0.00273896	0.010992	0.811534	0.015554	0.0246087	0.550662	0.00720002	0.0135794	0.624029	<0.00714285714285714	7	966951	0.105031	14508.6
(EO+BASO)#	Sum eosinophil basophil counts	GCST004624	3	-0.0205921	0.0151494	0.174062	-0.0472021	0.028844	0.16267	0.00634915	0.329995	0.00230748	0.00535838	-0.0170026	0.0126465	0.178802	-0.0301613	0.0132784	0.0635401	-0.0205921	0.0151494	0.222929	-0.0218249	0.0127765	0.162781	<0.00714285714285714	7	966951	0.105031	14508.6
EO%	Eosinophil percentage of white cells	GCST004600	3	-0.0275823	0.0175883	0.116829	-0.0567737	0.0339008	0.154845	0.00696557	0.360228	0.000107714	0.000334891	-0.0196164	0.0120243	0.102807	-0.0365239	0.0134173	0.0345442	-0.0275823	0.0175883	0.167877	-0.0272436	0.0132267	0.108485	<0.00714285714285714	7	966951	0.105031	14508.6
BASO%	Basophil percentage of white cells	GCST004631	3	-0.0115671	0.00438633	0.00836251	-0.0258411	0.0154009	0.154209	0.00340605	0.327973	0.936112	0.986192	-0.0133451	0.00980276	0.173399	-0.0205066	0.0110878	0.113873	-0.0115671	0.00438633	0.0386917	-	-	-	0.828571	7	966951	0.105031	14508.6
NEUT%	Neutrophil percentage of white cells	GCST004633	3	0.00801341	0.0180275	0.656673	0.0148154	0.0379406	0.712257	-0.00162305	0.842235	6.11224e-05	2.61146e-05	0.02534	0.0103987	0.0148159	0.0239634	0.0109856	0.0719289	0.00801341	0.0180275	0.672258	0.0174616	0.0123964	0.217993	<0.00714285714285714	7	966951	0.105031	14508.6
MONO%	Monocyte percentage of white cells	GCST004609	3	-0.054837	0.022304	0.0139473	-0.105257	0.0390659	0.0430736	0.0120357	0.191606	5.82032e-08	1.12961e-05	-0.0451479	0.0140209	0.00128175	-0.0675649	0.0140316	0.00295453	-0.054837	0.022304	0.0492117	-0.0513998	0.0149531	0.026356	<0.00714285714285714	7	966951	0.105031	14508.6
LYMPH%	Lymphocyte percentage of white cells	GCST004632	3	0.0112867	0.0261222	0.665688	0.0310414	0.0542384	0.59188	-0.00471436	0.687906	2.71001e-11	2.00682e-11	0.00444795	0.0104389	0.670038	-0.000593007	0.0104332	0.95652	0.0112867	0.0261222	0.680784	0.000639524	0.010771	0.955502	<0.00714285714285714	7	966951	0.105031	14508.6
GRAN%MYELOID	Granulocyte percentage of myeloid white cells	GCST004608	3	0.0440991	0.016235	0.00660151	0.0826632	0.0277648	0.030897	-0.00920287	0.165283	0.000659133	0.00896294	0.0601155	0.0123772	1.19204e-06	0.0580234	0.0115957	0.00244296	0.0440991	0.016235	0.0348132	0.0515962	0.0124026	0.00882316	<0.00714285714285714	7	966951	0.105031	14508.6
EO%GRAN	Eosinophil percentage of granulocytes	GCST004617	3	-0.0268348	0.0144587	0.0634591	-0.0540294	0.0270535	0.102314	0.00648886	0.292769	0.00501498	0.0125888	-0.0235601	0.0128854	0.0674838	-0.0384518	0.0137813	0.0315713	-0.0268348	0.0144587	0.112854	-0.0216232	0.0137317	0.176145	0.0142857	7	966951	0.105031	14508.6
BASO%GRAN	Basophil percentage of granulocytes	GCST004634	3	-0.0112061	0.00645038	0.0823379	-0.0219902	0.0155376	0.21614	0.00257331	0.453942	0.69689	0.670415	-0.0132309	0.00973126	0.173947	-0.0217135	0.0109295	0.0941479	-0.0112061	0.00645038	0.13301	-	-	-	0.557143	7	966951	0.105031	14508.6
NEUT%GRAN	Neutrophil percentage of granulocytes	GCST004623	3	0.0265272	0.0138659	0.0557318	0.0562488	0.0248496	0.0730248	-0.00709206	0.220824	0.00910683	0.0314584	0.0246678	0.0120922	0.0413522	0.0422294	0.01344	0.0200153	0.0265272	0.0138659	0.104255	-	-	-	0.0142857	7	966951	0.105031	14508.6
